# Supplementary material for: Mouse genome-wide association and systems genetics identifies Lhfp as a regulator of bone mass
Source: PLoS Genet. 2019 May 1;15(5):e1008123. doi: 10.1371/journal.pgen.1008123 (PMC6513102; doi:10.1371/journal.pgen.1008123)
Supplement: S1 File — Contains three columns, 1) Chromosomal location of SNP (CHR), 2) bp position (BP), and 3) P-value. (XLSX) [file pgen.1008123.s003.xlsx]

## Sheet: Ackert1_WBBMD_12mths_males_GENO
CHR	POS	P-value
1	3013441	0.529316
1	3036178	0.529316
1	3036265	0.529316
1	3050333	0.529316
1	3051362	0.529316
1	3051854	0.372029
1	3062749	0.529316
1	3063538	0.529316
1	3093816	0.529316
1	3125499	0.171836
1	3125701	0.905292
1	3125767	0.171836
1	3185730	0.00940207
1	3196351	0.00940207
1	3196572	0.372029
1	3197419	0.00940207
1	3199002	0.00940207
1	3201132	0.490956
1	3201163	0.372029
1	3209184	0.372029
1	3216694	0.00940207
1	3217112	0.141826
1	3218581	0.141826
1	3218643	0.141826
1	3237354	0.141826
1	3242877	0.171836
1	3244475	0.141826
1	3245440	0.905292
1	3255597	0.372029
1	3310442	0.905292
1	3312905	0.905292
1	3313481	0.905292
1	3313570	0.905292
1	3345737	0.905292
1	3345998	0.905292
1	3346691	0.00940207
1	3349702	0.905292
1	3350542	0.905292
1	3352988	0.529316
1	3353030	0.529316
1	3355345	0.529316
1	3355891	0.529316
1	3356593	0.00940207
1	3356666	0.372029
1	3357012	0.00940207
1	3357122	0.372029
1	3357964	0.372029
1	3361738	0.00940207
1	3363815	0.905292
1	3371818	0.372029
1	3379644	0.141826
1	3384323	0.905292
1	3394268	0.905292
1	3397429	0.372029
1	3403831	0.529316
1	3423245	0.00940207
1	3424040	0.141826
1	3428294	0.529316
1	3443202	0.171836
1	3456704	0.372029
1	3456880	0.171836
1	3464370	0.372029
1	3465817	0.171836
1	3465918	0.372029
1	3469348	0.171836
1	3471214	0.372029
1	3482276	0.372029
1	3483789	0.372029
1	3485003	0.372029
1	3487375	0.372029
1	3505897	0.00940207
1	3506643	0.141826
1	3507372	0.141826
1	3508411	0.00940207
1	3572277	0.141826
1	3577632	0.00940207
1	3578467	0.141826
1	3578995	0.141826
1	3579028	0.141826
1	3580801	0.141826
1	3580952	0.141826
1	3634820	0.667847
1	3658405	0.300476
1	3720028	0.490956
1	3896444	0.905292
1	3961412	0.284237
1	3994874	0.141826
1	4016071	0.801732
1	4016145	0.00940207
1	4018700	0.141826
1	4048830	0.00940207
1	4048884	0.00940207
1	4098545	0.141826
1	4098689	0.141826
1	4106998	0.141826
1	4112967	0.00940207
1	4131261	0.141826
1	4154484	0.458409
1	4159108	0.141826
1	4201833	0.141826
1	4217061	0.00940207
1	4235088	0.00940207
1	4266557	0.00940207
1	4282550	0.00940207
1	4282829	0.141826
1	4282878	0.141826
1	4283358	0.141826
1	4307606	0.00940207
1	4337534	0.00940207
1	4338044	0.00940207
1	4338328	0.00940207
1	4340886	0.667847
1	4342023	0.00940207
1	4347358	0.284237
1	4504040	0.141826
1	4508795	0.141826
1	4508893	0.219474
1	4532877	0.141826
1	4573944	0.141826
1	4596153	0.838199
1	4603772	0.00940207
1	4614665	0.00940207
1	4615977	0.00940207
1	4617973	0.00940207
1	4618065	0.00940207
1	4633520	0.00940207
1	4633711	0.00940207
1	4633921	0.00940207
1	4667943	0.141826
1	4679526	0.00940207
1	4679964	0.141826
1	4708148	0.00940207
1	4708252	0.00940207
1	4711226	0.00940207
1	4730953	0.141826
1	4764170	0.00940207
1	4764241	0.141826
1	4765150	0.00940207
1	4767168	0.00940207
1	4768024	0.141826
1	4786095	0.141826
1	4789098	0.141826
1	4794759	0.141826
1	4841397	0.00940207
1	4844800	0.00940207
1	4851654	0.00940207
1	4857224	0.742696
1	4885531	0.141826
1	4889479	0.141826
1	4899387	0.00940207
1	4899586	0.00940207
1	4913437	0.00940207
1	4924944	0.00940207
1	4945821	0.141826
1	4961274	0.00940207
1	4979479	0.141826
1	5001131	0.141826
1	5001280	0.141826
1	5004794	0.141826
1	5024092	0.141826
1	5055312	0.427375
1	5057921	0.427375
1	5060800	0.830235
1	5078482	0.427375
1	5079530	0.427375
1	5085767	0.427375
1	5109668	0.186511
1	5109752	0.427375
1	5110094	0.427375
1	5123929	0.427375
1	5130125	0.186511
1	5132457	0.427375
1	5153208	0.830235
1	5167385	0.408021
1	5167465	0.491373
1	5172000	0.830235
1	5172523	0.830235
1	5172909	0.422511
1	5172982	0.491373
1	5198578	0.408021
1	5200288	0.830235
1	5200660	0.427375
1	5217636	0.491373
1	5223481	0.491373
1	5223567	0.931383
1	5239802	0.491373
1	5246576	0.00940207
1	5252728	0.422511
1	5263715	0.491373
1	5266262	0.190926
1	5266302	0.422511
1	5277066	0.491373
1	5291850	0.491373
1	5304252	0.491373
1	5305996	0.648462
1	5306132	0.648462
1	5315826	0.427375
1	5315955	0.427375
1	5324191	0.00940207
1	5325892	0.00940207
1	5330623	0.00940207
1	5330938	0.491373
1	5373250	0.312741
1	5389174	0.00940207
1	5401773	0.00940207
1	5404603	0.00940207
1	5405193	0.408021
1	5410424	0.00940207
1	5427945	0.00940207
1	5447331	0.00940207
1	5447532	0.00940207
1	5447610	0.00940207
1	5474835	0.00940207
1	5568201	0.00940207
1	5578286	0.969054
1	5581634	0.141826
1	5606243	0.312741
1	5611335	0.141826
1	5633470	0.141826
1	5647346	0.141826
1	5689772	0.00940207
1	5690067	0.141826
1	5704557	0.141826
1	5707309	0.141826
1	5713359	0.141826
1	5715108	0.141826
1	5749788	0.00940207
1	5749889	0.00940207
1	5750720	0.141826
1	5768602	0.00940207
1	5771027	0.88676
1	5779315	0.134598
1	5804671	0.134598
1	5820785	0.134598
1	5846605	0.134598
1	5849178	0.134598
1	5890910	0.00940207
1	5891835	0.00940207
1	5897670	0.88676
1	5941436	0.88676
1	5948692	0.190926
1	5978258	0.88676
1	5981513	0.969054
1	5981701	0.969054
1	5982363	0.969054
1	5993109	0.00940207
1	5996865	0.969054
1	6014735	0.88676
1	6026286	0.88676
1	6026869	0.88676
1	6055709	0.136728
1	6055935	0.136728
1	6065512	0.136728
1	6065566	0.190926
1	6069560	0.88676
1	6082305	0.190926
1	6084916	0.136728
1	6092965	0.88676
1	6099575	0.136728
1	6107437	0.136728
1	6133886	0.136728
1	6144269	0.88676
1	6144649	0.136728
1	6156244	0.0158896
1	6168542	0.136728
1	6182785	0.0158896
1	6183108	0.00940207
1	6187444	0.88676
1	6220449	0.969054
1	6220779	0.969054
1	6220945	0.969054
1	6223854	0.969054
1	6267460	0.969054
1	6271118	0.969054
1	6271601	0.969054
1	6274176	0.312741
1	6280126	0.969054
1	6310727	0.969054
1	6315292	0.969054
1	6333004	0.969054
1	6333828	0.969054
1	6338655	0.969054
1	6390847	0.00940207
1	6392423	0.141826
1	6441424	0.141826
1	6450610	0.141826
1	6462392	0.134598
1	6462532	0.141826
1	6480232	0.141826
1	6480997	0.00940207
1	6508596	0.00940207
1	6514604	0.00940207
1	6515824	0.141826
1	6516800	0.141826
1	6531277	0.00940207
1	6531990	0.00940207
1	6533169	0.00940207
1	6534162	0.00940207
1	6565492	0.00940207
1	6579006	0.141826
1	6579682	0.141826
1	6580655	0.648462
1	6595933	0.141826
1	6596214	0.00940207
1	6626088	0.141826
1	6651240	0.141826
1	6656771	0.141826
1	6656802	0.141826
1	6658718	0.312741
1	6658827	0.141826
1	6692773	0.88676
1	6724601	0.00940207
1	6728865	0.141826
1	6731166	0.141826
1	6731472	0.00940207
1	6736604	0.00940207
1	6737051	0.00940207
1	6737521	0.141826
1	6739041	0.00940207
1	6739674	0.00940207
1	6745700	0.141826
1	6753446	0.141826
1	6771482	0.312741
1	6778858	0.141826
1	6778881	0.141826
1	6793683	0.141826
1	6805506	0.88676
1	6813685	0.00940207
1	6831180	0.141826
1	6844155	0.140605
1	6846419	0.141826
1	6861666	0.884767
1	6881020	0.884767
1	6881040	0.884767
1	6881176	0.884767
1	6897211	0.00940207
1	6898010	0.140605
1	6898060	0.140605
1	6899303	0.140605
1	6919380	0.140605
1	6921207	0.307312
1	6925321	0.140605
1	6933802	0.307312
1	6954050	0.875202
1	6970344	0.759815
1	6970468	0.759815
1	7000976	0.759815
1	7017383	0.759815
1	7040285	0.759815
1	7049750	0.312741
1	7202012	0.759815
1	7211783	0.759815
1	7212033	0.759815
1	7212145	0.759815
1	7220162	0.759815
1	7259394	0.759815
1	7260664	0.759815
1	7279294	0.00940207
1	7299133	0.759815
1	7301266	0.759815
1	7554603	0.692779
1	7556575	0.692779
1	7556720	0.692779
1	7557291	0.00940207
1	7589902	0.692779
1	7603893	0.692779
1	7604103	0.692779
1	7621919	0.692779
1	7659266	0.692779
1	7659389	0.692779
1	7659673	0.692779
1	7667594	0.692779
1	7667893	0.692779
1	7673261	0.692779
1	7688129	0.692779
1	7761613	0.0745133
1	7772088	0.692779
1	7800627	0.692779
1	7816744	0.510727
1	7816852	0.692779
1	7861748	0.0745133
1	7894786	0.0745133
1	7944334	0.0745133
1	7956500	0.0745133
1	7967017	0.0745133
1	7998834	0.602471
1	8001812	0.602471
1	8013424	0.602471
1	8025368	0.602471
1	8041207	0.479253
1	8045875	0.0745133
1	8051496	0.602471
1	8073696	0.0745133
1	8073858	0.0349782
1	8073935	0.0745133
1	8090307	0.0349782
1	8100807	0.0349782
1	8136365	0.0745133
1	8253765	0.588702
1	8253969	0.292095
1	8253994	0.588702
1	8255279	0.602471
1	8255388	0.588702
1	8256126	0.588702
1	8256154	0.588702
1	8259219	0.588702
1	8279205	0.602471
1	8351058	0.602471
1	8351185	0.588702
1	8351260	0.588702
1	8353109	0.602471
1	8414726	0.141826
1	8424489	0.602471
1	8433985	0.602471
1	8437843	0.00940207
1	8438505	0.141826
1	8438624	0.588702
1	8462973	0.588702
1	8477830	0.588702
1	8484901	0.588702
1	8485494	0.282413
1	8494393	0.913488
1	8494933	0.282413
1	8495734	0.588702
1	8520542	0.588702
1	8520588	0.588702
1	8536504	0.00940207
1	8545436	0.588702
1	8556253	0.588702
1	8557203	0.588702
1	8565142	0.282413
1	8592121	0.588702
1	8597291	0.282413
1	8614523	0.588702
1	8614655	0.588702
1	8641402	0.00940207
1	8642488	0.282413
1	8642830	0.588702
1	8646468	0.00940207
1	8653257	0.282413
1	8673761	0.602471
1	8674832	0.602471
1	8726125	0.602471
1	8726253	0.602471
1	8726285	0.602471
1	8769435	0.00940207
1	8776486	0.588702
1	8802109	0.141826
1	8802188	0.141826
1	8805355	0.141826
1	8809710	0.141826
1	8830099	0.602471
1	8830133	0.602471
1	8839026	0.602471
1	8854096	0.479253
1	8894635	0.308155
1	8898232	0.479253
1	8901262	0.479253
1	8910303	0.479253
1	8910502	0.479253
1	8914681	0.588702
1	8916100	0.588702
1	8916225	0.00940207
1	8917073	0.00940207
1	8919055	0.308155
1	8940238	0.721619
1	8940297	0.308155
1	8940589	0.721619
1	8954734	0.308155
1	8969732	0.308155
1	8972082	0.308155
1	8974997	0.308155
1	8988568	0.308155
1	9014245	0.308155
1	9014434	0.308155
1	9018634	0.141826
1	9025890	0.479253
1	9027437	0.588702
1	9041661	0.588702
1	9041750	0.588702
1	9042470	0.479253
1	9075670	0.479253
1	9078728	0.588702
1	9092193	0.292095
1	9093800	0.00940207
1	9093856	0.00940207
1	9098328	0.479253
1	9098381	0.479253
1	9098655	0.479253
1	9115933	0.14764
1	9116376	0.14764
1	9116936	0.14764
1	9118453	0.14764
1	9135244	0.913488
1	9141883	0.753839
1	9147855	0.141826
1	9147991	0.00940207
1	9148905	0.588702
1	9150315	0.913488
1	9150700	0.479253
1	9150833	0.588702
1	9160283	0.588702
1	9160380	0.479253
1	9163187	0.913488
1	9178542	0.913488
1	9180355	0.913488
1	9198251	0.479253
1	9202356	0.913488
1	9204817	0.401536
1	9215157	0.401536
1	9238061	0.292095
1	9238691	0.0449928
1	9239466	0.292095
1	9269152	0.292095
1	9269551	0.292095
1	9269641	0.292095
1	9272489	0.292095
1	9285077	0.292095
1	9286356	0.292095
1	9311072	0.588702
1	9387276	0.588702
1	9419201	0.479253
1	9428631	0.913488
1	9505508	0.852603
1	9515717	0.721619
1	9543974	0.913488
1	9544054	0.14764
1	9545506	0.913488
1	9547058	0.00940207
1	9549865	0.14764
1	9550177	0.14764
1	9554208	0.0861839
1	9556288	0.14764
1	9558242	0.00940207
1	9558342	0.913488
1	9558650	0.0349782
1	9580788	0.498039
1	9580881	0.0230209
1	9584528	0.0407617
1	9584587	0.0230209
1	9608011	0.0407617
1	9612587	0.673509
1	9621138	0.673509
1	9623139	0.498039
1	9623268	0.673509
1	9632634	0.0694008
1	9633282	0.0407617
1	9633325	0.0407617
1	9640193	0.378356
1	9651828	0.378356
1	9663014	0.378356
1	9663682	0.378356
1	9671108	0.00940207
1	9699881	0.292095
1	9701404	0.292095
1	9701601	0.292095
1	9716383	0.292095
1	9716422	0.152983
1	9736675	0.292095
1	9740340	0.619035
1	9740562	0.619035
1	9758243	0.97355
1	9766085	0.305109
1	9767164	0.619035
1	9771745	0.619035
1	9792708	0.97355
1	9792874	0.619035
1	9812643	0.624031
1	9825887	0.619035
1	9825915	0.619035
1	9837557	0.619035
1	9918980	0.588702
1	9919139	0.624031
1	9926935	0.588702
1	9929688	0.588702
1	9931074	0.588702
1	9931148	0.588702
1	9952426	0.97355
1	9952456	0.555169
1	9962982	0.456061
1	9979644	0.152983
1	9990266	0.320337
1	9993566	0.00940207
1	9994565	0.456061
1	9995926	0.456061
1	10008239	0.0760118
1	10010985	0.152983
1	10023502	0.0760118
1	10026501	0.0760118
1	10027630	0.152983
1	10070467	0.00940207
1	10097112	0.624031
1	10102980	0.00940207
1	10103195	0.00940207
1	10103309	0.400463
1	10126025	0.0349782
1	10127829	0.00940207
1	10130220	0.00940207
1	10143552	0.0349782
1	10143629	0.0349782
1	10149749	0.00940207
1	10171868	0.00940207
1	10200304	0.0349782
1	10200983	0.00940207
1	10209065	0.0349782
1	10219586	0.0349782
1	10247169	0.00621171
1	10249909	0.00621171
1	10250003	0.00621171
1	10254656	0.00940207
1	10254931	0.00940207
1	10255000	0.00940207
1	10257712	0.301944
1	10266814	0.00621171
1	10269784	0.00621171
1	10304139	0.00621171
1	10317104	0.00621171
1	10318665	0.00621171
1	10322880	0.00940207
1	10323722	0.00940207
1	10327804	0.00940207
1	10343089	0.00940207
1	10386154	0.00940207
1	10389789	0.00940207
1	10461142	0.00940207
1	10497747	0.00940207
1	10513127	0.00940207
1	10534417	0.00940207
1	10540574	0.00940207
1	10545481	0.00940207
1	10551353	0.00940207
1	10577182	0.00940207
1	10583054	0.00940207
1	10584379	0.00940207
1	10588916	0.00940207
1	10590223	0.00940207
1	10591939	0.225266
1	10606537	0.357924
1	10612482	0.692779
1	10612508	0.692779
1	10621740	0.692779
1	10628082	0.692779
1	10634759	0.692779
1	10634794	0.692779
1	10656402	0.692779
1	10668399	0.692779
1	10694854	0.692779
1	10706436	0.692779
1	10716199	0.692779
1	10716294	0.692779
1	10730427	0.692779
1	10733633	0.692779
1	10733791	0.692779
1	10763382	0.00940207
1	10765183	0.00940207
1	10784778	0.00940207
1	10784964	0.00940207
1	10785016	0.00940207
1	10803628	0.756837
1	10804368	0.756837
1	10824760	0.236819
1	10826346	0.236819
1	10828106	0.236819
1	10836144	0.00940207
1	10838421	0.00940207
1	10845190	0.00940207
1	10864232	0.00940207
1	10864571	0.00940207
1	10865227	0.00940207
1	10929061	0.00940207
1	10931448	0.00940207
1	10945149	0.00940207
1	10955557	0.444997
1	10959308	0.0636969
1	10989999	0.444997
1	10990144	0.444997
1	11016456	0.444997
1	11019286	0.804433
1	11025860	0.00940207
1	11043919	0.804433
1	11044250	0.444997
1	11045249	0.444997
1	11048190	0.444997
1	11068173	0.444997
1	11073395	0.624031
1	11073906	0.738412
1	11074623	0.738412
1	11095711	0.887101
1	11100537	0.887101
1	11106368	0.444997
1	11106898	0.804433
1	11108269	0.804433
1	11114913	0.738412
1	11123948	0.378356
1	11124271	0.0360448
1	11129733	0.661073
1	11139960	0.916682
1	11156521	0.713487
1	11170614	0.328366
1	11174557	0.328366
1	11176854	0.328366
1	11176872	0.916682
1	11176948	0.0745133
1	11185683	0.916682
1	11186410	0.0457905
1	11187803	0.0338153
1	11189744	0.0338153
1	11189760	0.0338153
1	11189917	0.0338153
1	11192838	0.0338153
1	11193343	0.916682
1	11193817	0.916682
1	11194459	0.916682
1	11208579	0.00940207
1	11220500	0.205995
1	11220784	0.205995
1	11232302	0.205995
1	11243229	0.613369
1	11262636	0.613369
1	11264325	0.880789
1	11278653	0.0338153
1	11294523	0.918963
1	11294568	0.0888742
1	11295958	0.0338153
1	11303392	0.0888742
1	11335175	0.918963
1	11345302	0.918963
1	11347261	0.328366
1	11347628	0.918963
1	11347709	0.918963
1	11361666	0.918963
1	11370097	0.918963
1	11370155	0.0338153
1	11370393	0.918963
1	11371422	0.918963
1	11385900	0.687484
1	11402253	0.918963
1	11412066	0.0338153
1	11413335	0.0338153
1	11425979	0.328366
1	11426240	0.918963
1	11442212	0.328366
1	11454579	0.328366
1	11455043	0.328366
1	11455415	0.328366
1	11478316	0.328366
1	11494928	0.918963
1	11505420	0.918963
1	11506825	0.918963
1	11506857	0.918963
1	11507077	0.328366
1	11513041	0.918963
1	11543004	0.128323
1	11545790	0.882741
1	11546002	0.00940207
1	11546054	0.882741
1	11551222	0.00204739
1	11561667	0.00204739
1	11586129	0.0338153
1	11586183	0.00940207
1	11596581	0.0457905
1	11623675	0.0338153
1	11624574	0.0338153
1	11660848	0.0338153
1	11663283	0.916682
1	11682468	0.916682
1	11689296	0.916682
1	11689414	0.0457905
1	11690053	0.0338153
1	11720624	0.916682
1	11720931	0.916682
1	11722632	0.880789
1	11726889	0.0457905
1	11727138	0.0457905
1	11757818	0.225266
1	11783048	0.225266
1	11785472	0.225266
1	11787534	0.336273
1	11790683	0.336273
1	11790719	0.336273
1	11822633	0.336273
1	11824165	0.336273
1	11827604	0.225266
1	11834854	0.317694
1	11872521	0.880789
1	11874312	0.880789
1	11874738	0.317694
1	11893069	0.880789
1	11896870	0.336273
1	11900503	0.317694
1	11924238	0.336273
1	11929243	0.317694
1	11929410	0.317694
1	11942957	0.317694
1	11945312	0.880789
1	11945920	0.336273
1	11960595	0.317694
1	11964832	0.880789
1	11964926	0.880789
1	11965166	0.317694
1	11973791	0.317694
1	11976183	0.293358
1	11983029	0.628463
1	11983111	0.628463
1	11986959	0.293358
1	11989169	0.628463
1	11990715	0.628463
1	12018430	0.293358
1	12019953	0.293358
1	12039594	0.293358
1	12054821	0.293358
1	12059505	0.628463
1	12072918	0.00940207
1	12084015	0.628463
1	12103533	0.293358
1	12106906	0.00940207
1	12130824	0.279322
1	12142143	0.141826
1	12142283	0.141826
1	12142983	0.00940207
1	12153987	0.664998
1	12166003	0.664998
1	12181891	0.236819
1	12182115	0.236819
1	12240654	0.00940207
1	12240829	0.236819
1	12241400	0.236819
1	12263836	0.236819
1	12266858	0.236819
1	12276400	0.236819
1	12277317	0.236819
1	12278853	0.236819
1	12286443	0.236819
1	12305563	0.236819
1	12336929	0.236819
1	12342585	0.236819
1	12343028	0.236819
1	12345020	0.236819
1	12358587	0.8043
1	12358759	0.236819
1	12382902	0.236819
1	12388729	0.236819
1	12392079	0.236819
1	12392289	0.00940207
1	12411063	0.628463
1	12501630	0.225266
1	12545114	0.880789
1	12546717	0.00940207
1	12558259	0.00940207
1	12585330	0.880789
1	12670656	0.00940207
1	12704683	0.568038
1	12714032	0.923225
1	12719684	0.588013
1	12720081	0.588013
1	12720994	0.972929
1	12721533	0.972929
1	12741095	0.00940207
1	12756909	0.154386
1	12760810	0.00204739
1	12761520	0.0559411
1	12763402	0.612947
1	12766674	0.0559411
1	12766919	0.0559411
1	12770480	0.179603
1	12770774	0.179603
1	12770845	0.179603
1	12772161	0.225266
1	12780424	0.00204739
1	12781865	0.909712
1	12788026	0.909712
1	12788040	0.000614071
1	12790289	0.612947
1	12796820	0.000614071
1	12797677	0.120827
1	12800564	0.751461
1	12800591	0.751461
1	12803490	0.0500751
1	12812588	0.179603
1	12812634	0.179603
1	12812721	0.179603
1	12812993	0.179603
1	12813311	0.179603
1	12813374	0.179603
1	12814411	0.00940207
1	12815058	0.179603
1	12815713	0.909712
1	12815751	0.909712
1	12822390	0.120827
1	12828819	0.00940207
1	12830045	0.00940207
1	12841895	0.909712
1	12878109	0.745817
1	12880294	0.745817
1	12884801	0.00641838
1	12885485	0.00940207
1	12908554	0.745817
1	12910270	0.745817
1	12910359	0.225266
1	12913164	0.00641838
1	12915089	0.00641838
1	12915109	0.00641838
1	12918941	0.00940207
1	12919726	0.00641838
1	12920352	0.00641838
1	12922189	0.00940207
1	12922320	0.745817
1	12924968	0.745817
1	12926680	0.00940207
1	12926732	0.00940207
1	12930185	0.562182
1	12931193	0.562182
1	12932503	0.951449
1	12935911	0.225266
1	12937267	0.799272
1	12944072	0.788246
1	12951514	0.788246
1	12956344	0.0658333
1	12956613	0.0658333
1	12964308	0.788246
1	12967672	0.788246
1	12979167	0.100561
1	12984882	0.32331
1	12985304	0.0658333
1	13006533	0.788246
1	13007197	0.0745133
1	13028329	0.518214
1	13028888	0.518214
1	13030323	0.518214
1	13030431	0.518214
1	13045800	0.834655
1	13051226	0.914375
1	13062292	0.449935
1	13062752	0.834655
1	13095727	0.449935
1	13095780	0.449935
1	13098314	0.795419
1	13104365	0.359024
1	13112351	0.359024
1	13115698	0.00315216
1	13115902	0.00527289
1	13115926	0.00527289
1	13116260	0.00527289
1	13117109	0.00527289
1	13135665	0.0467224
1	13145157	0.0467224
1	13145538	0.000614071
1	13152066	0.00641838
1	13172808	0.00467088
1	13182317	0.00467088
1	13184872	0.00467088
1	13185218	0.00467088
1	13191764	0.0367827
1	13192922	0.0119113
1	13193337	0.0579888
1	13194738	0.0745133
1	13194908	0.0745133
1	13204413	0.0745133
1	13204708	0.0745133
1	13216787	0.0119113
1	13223004	0.0467224
1	13224822	0.0119113
1	13230529	0.0119113
1	13231326	0.0119113
1	13232111	0.0467224
1	13236012	0.0467224
1	13242113	0.0467224
1	13242213	0.0119113
1	13243757	0.906467
1	13245976	0.0119113
1	13246168	0.0153319
1	13249249	0.0119113
1	13258170	0.0119113
1	13265351	0.0467224
1	13265590	0.0119113
1	13272336	0.0467224
1	13279810	0.0467224
1	13291192	0.0119113
1	13294602	0.0467224
1	13305998	0.0467224
1	13329561	0.0467224
1	13331027	0.0119113
1	13332164	0.0119113
1	13333935	0.0119113
1	13337358	0.0467224
1	13337374	0.0119113
1	13339998	0.0119113
1	13346202	0.0467224
1	13355151	0.0467224
1	13355437	0.0119113
1	13357845	0.0119113
1	13358203	0.0119113
1	13391551	0.00457024
1	13400435	0.00457024
1	13413892	0.00457024
1	13426008	0.834655
1	13426091	0.0745133
1	13445796	0.150813
1	13453789	0.0192891
1	13458273	0.00669042
1	13512515	0.0318041
1	13519586	0.0318041
1	13519986	0.0318041
1	13525558	0.00669042
1	13531834	0.00669042
1	13549419	0.150813
1	13559086	0.0310329
1	13584917	0.0318041
1	13584939	0.0318041
1	13623774	0.0847912
1	13623989	0.602417
1	13626437	0.0847912
1	13626607	0.347943
1	13641446	0.792733
1	13644220	0.602417
1	13644390	0.392564
1	13644499	0.392564
1	13649564	0.792733
1	13654026	0.392564
1	13691018	0.0847912
1	13697099	0.150813
1	13698010	0.602417
1	13698071	0.602417
1	13707252	0.602417
1	13718274	0.602417
1	13730035	0.602417
1	13769546	0.96748
1	13769629	0.54889
1	13770056	0.22077
1	13778182	0.100337
1	13778219	0.100337
1	13779060	0.646828
1	13779512	0.279593
1	13779804	0.100337
1	13780738	0.0348526
1	13831954	0.96748
1	13832148	0.279593
1	13832704	0.646828
1	13846079	0.602417
1	13849417	0.788246
1	13850888	0.795419
1	13852694	0.294267
1	13855510	0.788246
1	13855572	0.788246
1	13870323	0.359024
1	13870979	0.359024
1	13879467	0.359024
1	13890849	0.0959887
1	13902793	0.0959887
1	13908973	0.359024
1	13909261	0.359024
1	13981273	0.359024
1	13983565	0.359024
1	13983600	0.359024
1	13993698	0.359024
1	13993740	0.0959887
1	13993870	0.359024
1	13994466	0.0959887
1	14025502	0.460767
1	14027931	0.460767
1	14049029	0.162102
1	14052882	0.944362
1	14065376	0.944362
1	14067111	0.944362
1	14118585	0.944362
1	14127277	0.365946
1	14133823	0.365946
1	14151054	0.944362
1	14189376	0.106214
1	14195061	0.944362
1	14195603	0.554673
1	14205067	0.857768
1	14206892	0.554673
1	14214035	0.554673
1	14217106	0.554673
1	14219537	0.359024
1	14220694	0.359024
1	14269220	0.359024
1	14281913	0.359024
1	14287199	0.0959887
1	14302525	0.359024
1	14304039	0.661393
1	14305182	0.0959887
1	14352941	0.661393
1	14358738	0.661393
1	14372885	0.661393
1	14373768	0.661393
1	14374892	0.661393
1	14383586	0.857768
1	14410153	0.0791494
1	14422793	0.0791494
1	14425782	0.237939
1	14447626	0.0442522
1	14450335	0.0442522
1	14463433	0.460767
1	14477707	0.106214
1	14493985	0.944362
1	14494167	0.399561
1	14508074	0.399561
1	14518425	0.399561
1	14532212	0.944362
1	14532406	0.944362
1	14533976	0.944362
1	14534251	0.944362
1	14534350	0.944362
1	14534527	0.944362
1	14558862	0.944362
1	14601830	0.962129
1	14612407	0.460767
1	14615840	0.399561
1	14616573	0.460767
1	14629730	0.460767
1	14651016	0.962129
1	14659003	0.962129
1	14665524	0.962129
1	14665593	0.460767
1	14667103	0.00641838
1	14667237	0.00641838
1	14682205	0.00641838
1	14705898	0.00641838
1	14707959	0.00641838
1	14722351	0.00641838
1	14725172	0.00641838
1	14726543	0.865829
1	14743835	0.960517
1	14753333	0.918074
1	14753796	0.918074
1	14753959	0.918074
1	14769748	0.918074
1	14784460	0.509872
1	14787219	0.509872
1	14806752	0.509872
1	14815197	0.918074
1	14815931	0.918074
1	14833046	0.509872
1	14847612	0.918074
1	14847722	0.918074
1	14848590	0.918074
1	14880833	0.918074
1	14880922	0.918074
1	14894508	0.509872
1	14898413	0.918074
1	14899115	0.509872
1	15094577	0.225266
1	15095743	0.225266
1	15110705	0.225266
1	15110836	0.225266
1	15120980	0.225266
1	15196438	0.813414
1	15196884	0.163364
1	15204370	0.163364
1	15204430	0.163364
1	15238681	0.677723
1	15349997	0.660533
1	15379344	0.660533
1	15444840	0.660533
1	15498265	0.118899
1	15511453	0.476133
1	15511477	0.970661
1	15520630	0.118899
1	15528979	0.989204
1	15549393	0.813414
1	15551341	0.521309
1	15555192	0.851835
1	15555407	0.521309
1	15555745	0.813414
1	15555950	0.813414
1	15644317	0.920193
1	15701929	0.86172
1	15706743	0.86172
1	15708896	0.86172
1	15740929	0.86172
1	15748003	0.86172
1	15784326	0.920193
1	15800038	0.321562
1	15800202	0.321562
1	15803022	0.321562
1	15804378	0.321562
1	15806842	0.321562
1	15807144	0.491187
1	15807212	0.321562
1	15807485	0.93769
1	15807775	0.491187
1	15809275	0.321562
1	15811158	0.321562
1	15811232	0.321562
1	15823509	0.321562
1	15827134	0.0645088
1	15828673	0.321562
1	15828778	0.491187
1	15838468	0.0645088
1	15839097	0.0645088
1	15842548	0.0645088
1	15842580	0.0645088
1	15844417	0.0645088
1	15844616	0.0645088
1	15871427	0.0645088
1	15871816	0.491187
1	15879553	0.175418
1	15879724	0.175418
1	15896042	0.0353514
1	15896211	0.321562
1	15897608	0.0353514
1	15914927	0.491187
1	15927251	0.0645088
1	15928240	0.175418
1	15934088	0.93769
1	15978322	0.301611
1	16038997	0.301611
1	16039414	0.301611
1	16041879	0.301611
1	16047589	0.301611
1	16110688	0.852874
1	16120838	0.852874
1	16147549	0.852874
1	16149171	0.852874
1	16152213	0.852874
1	16163495	0.852874
1	16164859	0.852874
1	16167886	0.852874
1	16178334	0.951308
1	16229120	0.598724
1	16229368	0.598724
1	16229496	0.598724
1	16235956	0.598724
1	16237266	0.598724
1	16237397	0.598724
1	16267535	0.205588
1	16268640	0.598724
1	16268723	0.598724
1	16272106	0.598724
1	16294691	0.583891
1	16296254	0.640095
1	16297822	0.640095
1	16297838	0.640095
1	16382539	0.202257
1	16384858	0.202257
1	16386054	0.202257
1	16425448	0.202257
1	16425830	0.202257
1	16486201	0.205588
1	16547071	0.640095
1	16547908	0.640095
1	16616307	0.9507
1	16640875	0.8523
1	16669823	0.30144
1	16687131	0.30144
1	16688954	0.30144
1	16689000	0.30144
1	16690750	0.30144
1	16727467	0.30144
1	16801262	0.0645088
1	16801319	0.266334
1	16888608	0.289802
1	16906476	0.211092
1	16907042	0.211092
1	16920164	0.289802
1	16920187	0.289802
1	16920210	0.289802
1	16920391	0.289802
1	16920548	0.289802
1	16944599	0.202257
1	16976957	0.202257
1	16998398	0.231744
1	16998432	0.225266
1	16998655	0.231744
1	17071313	0.0807824
1	17106570	0.211092
1	17123204	0.211092
1	17124658	0.211092
1	17127394	0.211092
1	17146155	0.211092
1	17158237	0.289802
1	17160740	0.289802
1	17161462	0.289802
1	17174295	0.289802
1	17249134	0.254274
1	17249463	0.254274
1	17273334	0.254274
1	17290198	0.266334
1	17301219	0.266334
1	17302960	0.266334
1	17306356	0.254274
1	17306391	0.266334
1	17306553	0.266334
1	17306826	0.266334
1	17306893	0.266334
1	17315373	0.254274
1	17325361	0.344469
1	17329021	0.225266
1	17356277	0.100031
1	17356303	0.100031
1	17356427	0.100031
1	17367509	0.225266
1	17367788	0.225266
1	17400288	0.0645088
1	17418845	0.211092
1	17437862	0.100031
1	17455760	0.289802
1	17478243	0.100031
1	17484452	0.289802
1	17509577	0.100031
1	17509992	0.225266
1	17527309	0.211092
1	17527545	0.225266
1	17527678	0.225266
1	17528469	0.225266
1	17532119	0.747852
1	17533739	0.100031
1	17539612	0.344469
1	17541100	0.211092
1	17556666	0.100031
1	17588940	0.289802
1	17598997	0.289802
1	17606281	0.100031
1	17611635	0.289802
1	17636955	0.225266
1	17638787	0.225266
1	17648809	0.225266
1	17657291	0.344469
1	17669120	0.344469
1	17711568	0.344469
1	17713097	0.344469
1	17735599	0.344469
1	17737405	0.344469
1	17739246	0.344469
1	17742752	0.344469
1	17743028	0.344469
1	17743095	0.344469
1	17743690	0.344469
1	17780371	0.344469
1	17831107	0.344469
1	17877285	0.344469
1	17878362	0.225266
1	17882385	0.344469
1	17883087	0.344469
1	17902851	0.344469
1	17970087	0.344469
1	18023430	0.225266
1	18096034	0.746399
1	18096124	0.746399
1	18123351	0.746399
1	18123458	0.746399
1	18123755	0.746399
1	18123873	0.746399
1	18124967	0.746399
1	18137941	0.746399
1	18158834	0.746399
1	18177959	0.344469
1	18178472	0.344469
1	18215399	0.344469
1	18217447	0.344469
1	18226011	0.344469
1	18234598	0.344469
1	18253961	0.344469
1	18260787	0.344469
1	18262673	0.344469
1	18262750	0.344469
1	18273799	0.344469
1	18283154	0.344469
1	18307812	0.344469
1	18309187	0.344469
1	18309553	0.344469
1	18329494	0.344469
1	18342905	0.344469
1	18342961	0.344469
1	18343211	0.344469
1	18378280	0.344469
1	18431321	0.100031
1	18431401	0.100031
1	18437171	0.100031
1	18457577	0.100031
1	18457688	0.100031
1	18474640	0.100031
1	18475862	0.100031
1	18476142	0.100031
1	18476173	0.100031
1	18477319	0.100031
1	18490005	0.604513
1	18501389	0.604513
1	18543541	0.604513
1	18551069	0.626765
1	18554969	0.604513
1	18555918	0.604513
1	18567878	0.626765
1	18613716	0.604513
1	18624864	0.604513
1	18698914	0.626765
1	18699962	0.604513
1	18701521	0.626765
1	18749697	0.604513
1	18755200	0.604513
1	18756067	0.604513
1	18756333	0.604513
1	18756410	0.604513
1	18756638	0.604513
1	18758519	0.604513
1	18758980	0.604513
1	18783134	0.469538
1	18788804	0.970023
1	18804113	0.970023
1	18813779	0.384525
1	18819696	0.970023
1	18835729	0.970023
1	18849010	0.970023
1	18849086	0.970023
1	18849645	0.970023
1	18901132	0.970023
1	18902359	0.970023
1	18952377	0.960125
1	18953729	0.960125
1	18956036	0.970023
1	18961494	0.970023
1	18965938	0.970023
1	18966079	0.970023
1	18966156	0.960125
1	18979516	0.225266
1	19019130	0.944362
1	19026893	0.970023
1	19036075	0.944362
1	19037546	0.225266
1	19046863	0.225266
1	19084629	0.970023
1	19140382	0.384525
1	19214442	0.130498
1	19327194	0.553331
1	19445165	0.521929
1	19463403	0.130498
1	19514586	0.0933841
1	19552355	0.0933841
1	19552403	0.0933841
1	19552421	0.0933841
1	19584200	0.0933841
1	19584250	0.465107
1	19585477	0.0933841
1	19605409	0.130498
1	19623681	0.130498
1	19624797	0.0933841
1	19628987	0.0332971
1	19694372	0.130498
1	19695118	0.130498
1	19696013	0.130498
1	19696788	0.130498
1	19704037	0.962129
1	19705364	0.130498
1	19705399	0.130498
1	19705988	0.130498
1	19722593	0.130498
1	19749870	0.511561
1	19750858	0.962129
1	19751979	0.553331
1	19764511	0.465107
1	19764830	0.553331
1	19765082	0.130498
1	19766415	0.465107
1	19766510	0.465107
1	19767323	0.511561
1	19773504	0.226593
1	19786003	0.226593
1	19823074	0.553331
1	19836883	0.226593
1	19841508	0.553331
1	19851188	0.130498
1	19852094	0.130498
1	19854563	0.130498
1	19859663	0.465107
1	19860078	0.465107
1	19860309	0.130498
1	19864595	0.465107
1	19864677	0.465107
1	19867877	0.553331
1	19867949	0.465107
1	19868014	0.465107
1	19868226	0.553331
1	19877385	0.553331
1	19877830	0.962129
1	19896558	0.794111
1	19896575	0.794111
1	19896613	0.794111
1	19915364	0.196676
1	19921496	0.346176
1	19929415	0.346176
1	19932548	0.346176
1	19935658	0.346176
1	19945224	0.196676
1	19952006	0.226593
1	19952911	0.553331
1	19953787	0.378238
1	19954917	0.378238
1	19959970	0.378238
1	19966053	0.378238
1	19966081	0.378238
1	19969209	0.378238
1	19972872	0.378238
1	20006572	0.378238
1	20006608	0.378238
1	20019567	0.794111
1	20019717	0.794111
1	20025384	0.794111
1	20025683	0.794111
1	20040550	0.794111
1	20056262	0.378238
1	20062208	0.378238
1	20062229	0.794111
1	20064029	0.226593
1	20101169	0.636973
1	20101661	0.553331
1	20127613	0.553331
1	20139768	0.226593
1	20148100	0.553331
1	20150403	0.553331
1	20153984	0.226593
1	20174879	0.226593
1	20187306	0.553331
1	20187752	0.553331
1	20191358	0.226593
1	20191491	0.226593
1	20191623	0.226593
1	20193479	0.226593
1	20207493	0.226593
1	20218388	0.250453
1	20248048	0.36847
1	20278208	0.226593
1	20301155	0.226593
1	20315840	0.36847
1	20323145	0.226593
1	20340752	0.36847
1	20341218	0.36847
1	20348954	0.226593
1	20382421	0.226593
1	20385818	0.226593
1	20387706	0.226593
1	20392846	0.370128
1	20430782	0.36847
1	20432422	0.36847
1	20432732	0.36847
1	20499121	0.460767
1	20503652	0.962129
1	20503680	0.460767
1	20513206	0.696469
1	20513521	0.696469
1	20528481	0.696469
1	20529968	0.696469
1	20530233	0.696469
1	20532643	0.696469
1	20532808	0.696469
1	20538672	0.962129
1	20547082	0.356731
1	20560175	0.962129
1	20561596	0.356731
1	20572423	0.967636
1	20597194	0.89612
1	20603154	0.459561
1	20603533	0.459561
1	20607612	0.256522
1	20607750	0.459561
1	20607888	0.459561
1	20612076	0.459561
1	20613623	0.459561
1	20672617	0.460767
1	20733002	0.370128
1	20733267	0.370128
1	20735969	0.459561
1	20747946	0.904212
1	20748852	0.370128
1	20765299	0.904212
1	20770258	0.904212
1	20774974	0.356731
1	20785368	0.356731
1	20791914	0.356731
1	20792790	0.356731
1	20792862	0.356731
1	20793448	0.356731
1	20800182	0.356731
1	20806124	0.356731
1	20813925	0.221976
1	20814521	0.221976
1	20825412	0.777941
1	20825469	0.221976
1	20825583	0.185319
1	20849765	0.777941
1	20852529	0.777941
1	20852906	0.777941
1	20861087	0.711584
1	20862536	0.777941
1	20884697	0.797678
1	20884825	0.699094
1	20884963	0.699094
1	20886682	0.370128
1	20887622	0.607767
1	20887677	0.614992
1	20887745	0.614992
1	20888162	0.780241
1	20889553	0.323044
1	20890383	0.323044
1	20890736	0.323044
1	20890898	0.323044
1	20892522	0.689472
1	20892856	0.689472
1	20893289	0.689472
1	20893999	0.323044
1	20896466	0.689472
1	20898024	0.711584
1	20902967	0.360445
1	20905451	0.607767
1	20905664	0.607767
1	20960046	0.614992
1	20964566	0.323044
1	20968252	0.614992
1	20968639	0.614992
1	20979730	0.115342
1	20982506	0.360445
1	20985507	0.115342
1	20991993	0.356731
1	21002464	0.960959
1	21003978	0.370128
1	21013323	0.904212
1	21013403	0.904212
1	21023663	0.904212
1	21026565	0.904212
1	21026585	0.904212
1	21030476	0.904212
1	21031073	0.904212
1	21031464	0.904212
1	21037446	0.356731
1	21037500	0.356731
1	21051280	0.607767
1	21057443	0.904212
1	21070720	0.607767
1	21070865	0.607767
1	21085844	0.607767
1	21086164	0.607767
1	21087821	0.323044
1	21091691	0.607767
1	21117333	0.797678
1	21117395	0.370128
1	21117824	0.614992
1	21192781	0.649493
1	21274401	0.607767
1	21282207	0.780241
1	21282226	0.780241
1	21291922	0.967636
1	21294120	0.967636
1	21295569	0.904212
1	21306616	0.967636
1	21314321	0.967636
1	21377571	0.424715
1	21378663	0.359024
1	21389892	0.680459
1	21399171	0.359024
1	21403092	0.197054
1	21404757	0.680459
1	21405117	0.680459
1	21405683	0.359024
1	21409856	0.359024
1	21418220	0.197054
1	21445311	0.307943
1	21476911	0.459838
1	21501492	0.210546
1	21502977	0.459838
1	21503907	0.210546
1	21503978	0.210546
1	21546408	0.552031
1	21547170	0.307943
1	21554982	0.649493
1	21586449	0.307943
1	21588845	0.552031
1	21589062	0.307943
1	21589215	0.552031
1	21589257	0.649493
1	21589916	0.552031
1	21631109	0.153153
1	21631121	0.153153
1	21638523	0.313707
1	21638555	0.313707
1	21639265	0.153153
1	21640999	0.153153
1	21641153	0.153153
1	21641369	0.153153
1	21641936	0.153153
1	21642125	0.153153
1	21642574	0.153153
1	21646698	0.153153
1	21652241	0.545122
1	21652563	0.545122
1	21654534	0.545122
1	21659199	0.545122
1	21661110	0.545122
1	21661127	0.545122
1	21665695	0.166054
1	21669582	0.16293
1	21674243	0.16293
1	21676349	0.16293
1	21680250	0.16293
1	21680874	0.16293
1	21680969	0.16293
1	21681135	0.16293
1	21681210	0.16293
1	21682032	0.16293
1	21695354	0.166054
1	21704030	0.545122
1	21704405	0.16293
1	21706665	0.16293
1	21719276	0.166054
1	21719729	0.16293
1	21724771	0.0813485
1	21724793	0.153153
1	21725096	0.0813485
1	21726024	0.153153
1	21746634	0.153153
1	21805865	0.16293
1	21842394	0.153153
1	21858067	0.153153
1	21909834	0.583532
1	21911999	0.153153
1	21931307	0.583532
1	21938440	0.583532
1	21939000	0.848453
1	21963879	0.519196
1	21967101	0.583532
1	21968995	0.583532
1	21984734	0.519196
1	21993644	0.519196
1	21998215	0.519196
1	22064920	0.394789
1	22099505	0.0813485
1	22140490	0.166054
1	22239969	0.137535
1	22262727	0.0115581
1	22262996	0.137535
1	22263282	0.0115581
1	22263371	0.0115581
1	22263416	0.0115581
1	22280415	0.505637
1	22280489	0.505637
1	22282350	0.505637
1	22284553	0.0750511
1	22299360	0.419055
1	22301691	0.166054
1	22304700	0.70461
1	22352588	0.452351
1	22357277	0.0883034
1	22383074	0.0117901
1	22385344	0.0117901
1	22390246	0.165294
1	22391717	0.165294
1	22393851	0.165294
1	22396424	0.852824
1	22398139	0.0117901
1	22506849	0.166054
1	22510583	0.0117901
1	22510918	0.0117901
1	22582317	0.165294
1	22626200	0.531707
1	22642241	0.0690855
1	22642514	0.0690855
1	22647726	0.0690855
1	22671028	0.0690855
1	22678689	0.657909
1	22680594	0.0837666
1	22680722	0.0690855
1	22686344	0.0690855
1	22705572	0.44578
1	22714904	0.0690855
1	22718471	0.44578
1	22742110	0.0690855
1	22742199	0.0690855
1	22744393	0.0690855
1	22746434	0.44578
1	22746717	0.0690855
1	22771546	0.0837666
1	22772147	0.982936
1	22777237	0.0837666
1	22787836	0.982936
1	22788043	0.982936
1	22805903	0.325983
1	22806554	0.325983
1	22806815	0.325983
1	22807258	0.325983
1	22808464	0.325983
1	22816233	0.325983
1	22819589	0.982936
1	22837643	0.982936
1	22857931	0.559712
1	22913727	0.660706
1	22933880	0.660706
1	22949595	0.84624
1	23050176	0.766749
1	23152979	0.812726
1	23170316	0.677814
1	23184838	0.812726
1	23196572	0.677814
1	23196784	0.677814
1	23196823	0.677814
1	23204209	0.677814
1	23206388	0.677814
1	23208067	0.677814
1	23210556	0.812726
1	23210999	0.812726
1	23223071	0.812726
1	23244080	0.812726
1	23255712	0.84343
1	23264532	0.677814
1	23264650	0.677814
1	23293039	0.812726
1	23298138	0.677814
1	23298173	0.677814
1	23340676	0.677814
1	23341122	0.677814
1	23345475	0.677814
1	23351208	0.677814
1	23354578	0.812726
1	23361405	0.677814
1	23362049	0.812726
1	23377683	0.812726
1	23380435	0.341051
1	23385680	0.598606
1	23386174	0.598606
1	23404179	0.341051
1	23473980	0.341051
1	23473999	0.812726
1	23484110	0.812726
1	23486550	0.598606
1	23505349	0.932356
1	23518391	0.84343
1	23518405	0.812726
1	23557411	0.677814
1	23588445	0.84343
1	23589295	0.812726
1	23595184	0.84343
1	23596457	0.956788
1	23596966	0.956788
1	23597193	0.812726
1	23633646	0.766749
1	23633791	0.766749
1	23634000	0.766749
1	23639977	0.766749
1	23640449	0.766749
1	23658836	0.766749
1	23682788	0.598606
1	23696222	0.956788
1	23697237	0.956788
1	23698897	0.956788
1	23708109	0.956788
1	23708664	0.956788
1	23708688	0.956788
1	23737701	0.598606
1	23737779	0.598606
1	23737799	0.932356
1	23749642	0.932356
1	23749821	0.540849
1	23763779	0.540849
1	23769094	0.932356
1	23830975	0.932356
1	23832768	0.812726
1	23833210	0.932356
1	23833812	0.932356
1	23836024	0.932356
1	23841398	0.932356
1	23848300	0.849841
1	23848747	0.849841
1	23855418	0.812726
1	23871171	0.912348
1	23872835	0.849841
1	23878088	0.849841
1	23885736	0.849841
1	23898909	0.849841
1	23913821	0.912348
1	23929334	0.849926
1	23949985	0.912348
1	23954279	0.801411
1	23958732	0.849926
1	23973025	0.801411
1	23991373	0.434268
1	23994519	0.434268
1	24002965	0.434268
1	24003081	0.434268
1	24018255	0.434268
1	24019062	0.434268
1	24023118	0.434268
1	24034848	0.434268
1	24041648	0.434268
1	24047316	0.434268
1	24065486	0.434268
1	24077962	0.434268
1	24077974	0.434268
1	24091709	0.801411
1	24105132	0.801411
1	24109739	0.434268
1	24120900	0.849926
1	24127288	0.849841
1	24146023	0.801411
1	24147946	0.912348
1	24148305	0.801411
1	24149191	0.912348
1	24219785	0.524151
1	24238367	0.849926
1	24239679	0.849841
1	24242049	0.849926
1	24247696	0.912348
1	24255209	0.849926
1	24271743	0.382019
1	24272491	0.382019
1	24306815	0.767828
1	24319302	0.767828
1	24319552	0.382019
1	24319977	0.382019
1	24320568	0.382019
1	24321978	0.767828
1	24324273	0.84343
1	24326205	0.84343
1	24326238	0.767828
1	24326316	0.695181
1	24326432	0.767828
1	24326688	0.695181
1	24332926	0.920251
1	24337525	0.84556
1	24356287	0.733968
1	24363382	0.84556
1	24364264	0.801411
1	24383077	0.801411
1	24391078	0.545881
1	24398630	0.695181
1	24399856	0.801411
1	24416545	0.801411
1	24419862	0.801411
1	24441618	0.801411
1	24448865	0.801411
1	24454411	0.84556
1	24461320	0.84556
1	24461976	0.84556
1	24462258	0.801411
1	24463700	0.899325
1	24465276	0.899325
1	24466613	0.899325
1	24486892	0.912348
1	24501009	0.899325
1	24502621	0.899325
1	24517954	0.912348
1	24519134	0.912348
1	24519298	0.912348
1	24523385	0.899325
1	24523919	0.899325
1	24524369	0.899325
1	24546822	0.84343
1	24554404	0.956788
1	24582007	0.797826
1	24742013	0.801411
1	24785206	0.849841
1	24785221	0.849841
1	24787747	0.849841
1	24794919	0.849841
1	24795113	0.849841
1	24795621	0.849841
1	24795869	0.849841
1	24795990	0.849841
1	24802900	0.849841
1	24810002	0.849841
1	24810020	0.849841
1	24817922	0.849841
1	24820619	0.849841
1	24825330	0.849841
1	24825887	0.849841
1	24851531	0.849841
1	24854057	0.961446
1	24910746	0.945842
1	24924403	0.849841
1	24924640	0.797826
1	24925051	0.797826
1	24925487	0.945842
1	24934947	0.797826
1	24942129	0.945842
1	24942195	0.945842
1	24942338	0.945842
1	24955201	0.945842
1	24958641	0.945842
1	24958696	0.945842
1	24974649	0.849841
1	24999695	0.849841
1	25001085	0.849841
1	25003473	0.849841
1	25003623	0.74612
1	25010139	0.849841
1	25010578	0.849841
1	25010618	0.849841
1	25010814	0.849841
1	25043137	0.849841
1	25043256	0.849841
1	25043573	0.849841
1	25045365	0.849841
1	25048710	0.849841
1	25061486	0.849841
1	25120343	0.849841
1	25123798	0.849841
1	25164151	0.799811
1	25170038	0.920939
1	25219596	0.797826
1	25219713	0.797826
1	25222963	0.797826
[truncated: 221,821+ more rows]
