# Supplementary material for: Mouse genome-wide association and systems genetics identifies Lhfp as a regulator of bone mass
Source: PLoS Genet. 2019 May 1;15(5):e1008123. doi: 10.1371/journal.pgen.1008123 (PMC6513102; doi:10.1371/journal.pgen.1008123)
Supplement: S2 File — Contains three columns, 1) Chromosomal location of SNP (CHR), 2) bp position (BP), and 3) P-value. (XLSX) [file pgen.1008123.s004.xlsx]

## Sheet: Ackert1_WBBMD_12mths_females_GE
CHR	POS	P-value
1	3013441	1e-08
1	3036178	0.462025
1	3036265	0.462025
1	3050333	0.462025
1	3051362	0.462025
1	3051854	0.343858
1	3062749	0.462025
1	3063538	0.462025
1	3093816	0.462025
1	3125499	0.0955109
1	3125701	0.978691
1	3125767	0.0955109
1	3185730	0.00471413
1	3196351	0.00471413
1	3196572	0.343858
1	3197419	0.00471413
1	3199002	0.00471413
1	3201132	0.855512
1	3201163	0.343858
1	3209184	0.343858
1	3216694	0.00471413
1	3217112	0.16559
1	3218581	0.16559
1	3218643	0.16559
1	3237354	0.16559
1	3242877	0.0955109
1	3244475	0.16559
1	3245440	0.978691
1	3255597	0.343858
1	3310442	0.978691
1	3312905	0.978691
1	3313481	0.978691
1	3313570	0.978691
1	3345737	0.978691
1	3345998	0.978691
1	3346691	0.00471413
1	3349702	0.978691
1	3350542	0.978691
1	3352988	0.462025
1	3353030	0.462025
1	3355345	0.462025
1	3355891	0.462025
1	3356593	0.00471413
1	3356666	0.343858
1	3357012	0.00471413
1	3357122	0.343858
1	3357964	0.343858
1	3361738	0.00471413
1	3363815	0.978691
1	3371818	0.343858
1	3379644	0.16559
1	3384323	0.978691
1	3394268	0.978691
1	3397429	0.343858
1	3403831	0.462025
1	3423245	0.00471413
1	3424040	0.16559
1	3428294	0.462025
1	3443202	0.0955109
1	3456704	0.343858
1	3456880	0.0955109
1	3464370	0.343858
1	3465817	0.0955109
1	3465918	0.343858
1	3469348	0.0955109
1	3471214	0.343858
1	3482276	0.343858
1	3483789	0.343858
1	3485003	0.343858
1	3487375	0.343858
1	3505897	0.00471413
1	3506643	0.16559
1	3507372	0.16559
1	3508411	0.00471413
1	3572277	0.16559
1	3577632	0.00471413
1	3578467	0.16559
1	3578995	0.16559
1	3579028	0.16559
1	3580801	0.16559
1	3580952	0.16559
1	3634820	0.250428
1	3658405	0.043947
1	3720028	0.855512
1	3896444	0.978691
1	3961412	0.470728
1	3994874	0.16559
1	4016071	0.639849
1	4016145	0.00471413
1	4018700	0.16559
1	4048830	0.00471413
1	4048884	0.00471413
1	4098545	0.16559
1	4098689	0.16559
1	4106998	0.16559
1	4112967	0.00471413
1	4131261	0.16559
1	4154484	0.847825
1	4159108	0.16559
1	4201833	0.16559
1	4217061	0.00471413
1	4235088	0.00471413
1	4266557	0.00471413
1	4282550	0.00471413
1	4282829	0.16559
1	4282878	0.16559
1	4283358	0.16559
1	4307606	0.00471413
1	4337534	0.00471413
1	4338044	0.00471413
1	4338328	0.00471413
1	4340886	0.250428
1	4342023	0.00471413
1	4347358	0.470728
1	4504040	0.16559
1	4508795	0.16559
1	4508893	0.287865
1	4532877	0.16559
1	4573944	0.16559
1	4596153	0.911611
1	4603772	0.00471413
1	4614665	0.00471413
1	4615977	0.00471413
1	4617973	0.00471413
1	4618065	0.00471413
1	4633520	0.00471413
1	4633711	0.00471413
1	4633921	0.00471413
1	4667943	0.16559
1	4679526	0.00471413
1	4679964	0.16559
1	4708148	0.00471413
1	4708252	0.00471413
1	4711226	0.00471413
1	4730953	0.16559
1	4764170	0.00471413
1	4764241	0.16559
1	4765150	0.00471413
1	4767168	0.00471413
1	4768024	0.16559
1	4786095	0.16559
1	4789098	0.16559
1	4794759	0.16559
1	4841397	0.00471413
1	4844800	0.00471413
1	4851654	0.00471413
1	4857224	0.487384
1	4885531	0.16559
1	4889479	0.16559
1	4899387	0.00471413
1	4899586	0.00471413
1	4913437	0.00471413
1	4924944	0.00471413
1	4945821	0.16559
1	4961274	0.00471413
1	4979479	0.16559
1	5001131	0.16559
1	5001280	0.16559
1	5004794	0.16559
1	5024092	0.16559
1	5055312	0.686704
1	5057921	0.686704
1	5060800	0.604813
1	5078482	0.686704
1	5079530	0.686704
1	5085767	0.686704
1	5109668	0.251124
1	5109752	0.686704
1	5110094	0.686704
1	5123929	0.686704
1	5130125	0.251124
1	5132457	0.686704
1	5153208	0.604813
1	5167385	0.524835
1	5167465	0.230401
1	5172000	0.604813
1	5172523	0.604813
1	5172909	0.907761
1	5172982	0.230401
1	5198578	0.524835
1	5200288	0.604813
1	5200660	0.686704
1	5217636	0.230401
1	5223481	0.230401
1	5223567	0.448033
1	5239802	0.230401
1	5246576	0.00471413
1	5252728	0.907761
1	5263715	0.230401
1	5266262	0.182041
1	5266302	0.907761
1	5277066	0.230401
1	5291850	0.230401
1	5304252	0.230401
1	5305996	0.257908
1	5306132	0.257908
1	5315826	0.686704
1	5315955	0.686704
1	5324191	0.00471413
1	5325892	0.00471413
1	5330623	0.00471413
1	5330938	0.230401
1	5373250	0.650765
1	5389174	0.00471413
1	5401773	0.00471413
1	5404603	0.00471413
1	5405193	0.524835
1	5410424	0.00471413
1	5427945	0.00471413
1	5447331	0.00471413
1	5447532	0.00471413
1	5447610	0.00471413
1	5474835	0.00471413
1	5568201	0.00471413
1	5578286	0.658142
1	5581634	0.16559
1	5606243	0.650765
1	5611335	0.16559
1	5633470	0.16559
1	5647346	0.16559
1	5689772	0.00471413
1	5690067	0.16559
1	5704557	0.16559
1	5707309	0.16559
1	5713359	0.16559
1	5715108	0.16559
1	5749788	0.00471413
1	5749889	0.00471413
1	5750720	0.16559
1	5768602	0.00471413
1	5771027	0.781474
1	5779315	0.347497
1	5804671	0.347497
1	5820785	0.347497
1	5846605	0.347497
1	5849178	0.347497
1	5890910	0.00471413
1	5891835	0.00471413
1	5897670	0.781474
1	5941436	0.781474
1	5948692	0.182041
1	5978258	0.781474
1	5981513	0.658142
1	5981701	0.658142
1	5982363	0.658142
1	5993109	0.00471413
1	5996865	0.658142
1	6014735	0.781474
1	6026286	0.781474
1	6026869	0.781474
1	6055709	0.255478
1	6055935	0.255478
1	6065512	0.255478
1	6065566	0.182041
1	6069560	0.781474
1	6082305	0.182041
1	6084916	0.255478
1	6092965	0.781474
1	6099575	0.255478
1	6107437	0.255478
1	6133886	0.255478
1	6144269	0.781474
1	6144649	0.255478
1	6156244	0.0453285
1	6168542	0.255478
1	6182785	0.0453285
1	6183108	0.00471413
1	6187444	0.781474
1	6220449	0.658142
1	6220779	0.658142
1	6220945	0.658142
1	6223854	0.658142
1	6267460	0.658142
1	6271118	0.658142
1	6271601	0.658142
1	6274176	0.650765
1	6280126	0.658142
1	6310727	0.658142
1	6315292	0.658142
1	6333004	0.658142
1	6333828	0.658142
1	6338655	0.658142
1	6390847	0.00471413
1	6392423	0.16559
1	6441424	0.16559
1	6450610	0.16559
1	6462392	0.347497
1	6462532	0.16559
1	6480232	0.16559
1	6480997	0.00471413
1	6508596	0.00471413
1	6514604	0.00471413
1	6515824	0.16559
1	6516800	0.16559
1	6531277	0.00471413
1	6531990	0.00471413
1	6533169	0.00471413
1	6534162	0.00471413
1	6565492	0.00471413
1	6579006	0.16559
1	6579682	0.16559
1	6580655	0.257908
1	6595933	0.16559
1	6596214	0.00471413
1	6626088	0.16559
1	6651240	0.16559
1	6656771	0.16559
1	6656802	0.16559
1	6658718	0.650765
1	6658827	0.16559
1	6692773	0.781474
1	6724601	0.00471413
1	6728865	0.16559
1	6731166	0.16559
1	6731472	0.00471413
1	6736604	0.00471413
1	6737051	0.00471413
1	6737521	0.16559
1	6739041	0.00471413
1	6739674	0.00471413
1	6745700	0.16559
1	6753446	0.16559
1	6771482	0.650765
1	6778858	0.16559
1	6778881	0.16559
1	6793683	0.16559
1	6805506	0.781474
1	6813685	0.00471413
1	6831180	0.16559
1	6844155	0.00905337
1	6846419	0.16559
1	6861666	0.320198
1	6881020	0.320198
1	6881040	0.320198
1	6881176	0.320198
1	6897211	0.00471413
1	6898010	0.00905337
1	6898060	0.00905337
1	6899303	0.00905337
1	6919380	0.00905337
1	6921207	0.0642543
1	6925321	0.00905337
1	6933802	0.0642543
1	6954050	0.895032
1	6970344	0.427323
1	6970468	0.427323
1	7000976	0.427323
1	7017383	0.427323
1	7040285	0.427323
1	7049750	0.650765
1	7202012	0.427323
1	7211783	0.427323
1	7212033	0.427323
1	7212145	0.427323
1	7220162	0.427323
1	7259394	0.427323
1	7260664	0.427323
1	7279294	0.00471413
1	7299133	0.427323
1	7301266	0.427323
1	7554603	0.79999
1	7556575	0.79999
1	7556720	0.79999
1	7557291	0.00471413
1	7589902	0.79999
1	7603893	0.79999
1	7604103	0.79999
1	7621919	0.79999
1	7659266	0.79999
1	7659389	0.79999
1	7659673	0.79999
1	7667594	0.79999
1	7667893	0.79999
1	7673261	0.79999
1	7688129	0.79999
1	7761613	0.00115902
1	7772088	0.79999
1	7800627	0.79999
1	7816744	0.852082
1	7816852	0.79999
1	7861748	0.00115902
1	7894786	0.00115902
1	7944334	0.00115902
1	7956500	0.00115902
1	7967017	0.00115902
1	7998834	0.38054
1	8001812	0.38054
1	8013424	0.38054
1	8025368	0.38054
1	8041207	0.931473
1	8045875	0.00115902
1	8051496	0.38054
1	8073696	0.00115902
1	8073858	0.256472
1	8073935	0.00115902
1	8090307	0.256472
1	8100807	0.256472
1	8136365	0.00115902
1	8253765	0.0147236
1	8253969	0.00118509
1	8253994	0.0147236
1	8255279	0.38054
1	8255388	0.0147236
1	8256126	0.0147236
1	8256154	0.0147236
1	8259219	0.0147236
1	8279205	0.38054
1	8351058	0.38054
1	8351185	0.0147236
1	8351260	0.0147236
1	8353109	0.38054
1	8414726	0.16559
1	8424489	0.38054
1	8433985	0.38054
1	8437843	0.00471413
1	8438505	0.16559
1	8438624	0.0147236
1	8462973	0.0147236
1	8477830	0.0147236
1	8484901	0.0147236
1	8485494	0.882518
1	8494393	0.383445
1	8494933	0.882518
1	8495734	0.0147236
1	8520542	0.0147236
1	8520588	0.0147236
1	8536504	0.00471413
1	8545436	0.0147236
1	8556253	0.0147236
1	8557203	0.0147236
1	8565142	0.882518
1	8592121	0.0147236
1	8597291	0.882518
1	8614523	0.0147236
1	8614655	0.0147236
1	8641402	0.00471413
1	8642488	0.882518
1	8642830	0.0147236
1	8646468	0.00471413
1	8653257	0.882518
1	8673761	0.38054
1	8674832	0.38054
1	8726125	0.38054
1	8726253	0.38054
1	8726285	0.38054
1	8769435	0.00471413
1	8776486	0.0147236
1	8802109	0.16559
1	8802188	0.16559
1	8805355	0.16559
1	8809710	0.16559
1	8830099	0.38054
1	8830133	0.38054
1	8839026	0.38054
1	8854096	0.931473
1	8894635	0.0720752
1	8898232	0.931473
1	8901262	0.931473
1	8910303	0.931473
1	8910502	0.931473
1	8914681	0.0147236
1	8916100	0.0147236
1	8916225	0.00471413
1	8917073	0.00471413
1	8919055	0.0720752
1	8940238	0.838302
1	8940297	0.0720752
1	8940589	0.838302
1	8954734	0.0720752
1	8969732	0.0720752
1	8972082	0.0720752
1	8974997	0.0720752
1	8988568	0.0720752
1	9014245	0.0720752
1	9014434	0.0720752
1	9018634	0.16559
1	9025890	0.931473
1	9027437	0.0147236
1	9041661	0.0147236
1	9041750	0.0147236
1	9042470	0.931473
1	9075670	0.931473
1	9078728	0.0147236
1	9092193	0.00118509
1	9093800	0.00471413
1	9093856	0.00471413
1	9098328	0.931473
1	9098381	0.931473
1	9098655	0.931473
1	9115933	0.0119068
1	9116376	0.0119068
1	9116936	0.0119068
1	9118453	0.0119068
1	9135244	0.383445
1	9141883	0.423363
1	9147855	0.16559
1	9147991	0.00471413
1	9148905	0.0147236
1	9150315	0.383445
1	9150700	0.931473
1	9150833	0.0147236
1	9160283	0.0147236
1	9160380	0.931473
1	9163187	0.383445
1	9178542	0.383445
1	9180355	0.383445
1	9198251	0.931473
1	9202356	0.383445
1	9204817	0.130492
1	9215157	0.130492
1	9238061	0.00118509
1	9238691	0.318364
1	9239466	0.00118509
1	9269152	0.00118509
1	9269551	0.00118509
1	9269641	0.00118509
1	9272489	0.00118509
1	9285077	0.00118509
1	9286356	0.00118509
1	9311072	0.0147236
1	9387276	0.0147236
1	9419201	0.931473
1	9428631	0.383445
1	9505508	0.709833
1	9515717	0.838302
1	9543974	0.383445
1	9544054	0.0119068
1	9545506	0.383445
1	9547058	0.00471413
1	9549865	0.0119068
1	9550177	0.0119068
1	9554208	0.0701081
1	9556288	0.0119068
1	9558242	0.00471413
1	9558342	0.383445
1	9558650	0.256472
1	9580788	0.2324
1	9580881	0.0413745
1	9584528	0.00418534
1	9584587	0.0413745
1	9608011	0.00418534
1	9612587	0.0561356
1	9621138	0.0561356
1	9623139	0.2324
1	9623268	0.0561356
1	9632634	0.169744
1	9633282	0.00418534
1	9633325	0.00418534
1	9640193	0.0304397
1	9651828	0.0304397
1	9663014	0.0304397
1	9663682	0.0304397
1	9671108	0.00471413
1	9699881	0.00118509
1	9701404	0.00118509
1	9701601	0.00118509
1	9716383	0.00118509
1	9716422	0.0556801
1	9736675	0.00118509
1	9740340	0.692431
1	9740562	0.692431
1	9758243	0.802519
1	9766085	0.169596
1	9767164	0.692431
1	9771745	0.692431
1	9792708	0.802519
1	9792874	0.692431
1	9812643	0.530205
1	9825887	0.692431
1	9825915	0.692431
1	9837557	0.692431
1	9918980	0.0147236
1	9919139	0.530205
1	9926935	0.0147236
1	9929688	0.0147236
1	9931074	0.0147236
1	9931148	0.0147236
1	9952426	0.802519
1	9952456	0.459192
1	9962982	0.47616
1	9979644	0.0556801
1	9990266	0.899973
1	9993566	0.00471413
1	9994565	0.47616
1	9995926	0.47616
1	10008239	0.182384
1	10010985	0.0556801
1	10023502	0.182384
1	10026501	0.182384
1	10027630	0.0556801
1	10070467	0.00471413
1	10097112	0.530205
1	10102980	0.00471413
1	10103195	0.00471413
1	10103309	0.142001
1	10126025	0.256472
1	10127829	0.00471413
1	10130220	0.00471413
1	10143552	0.256472
1	10143629	0.256472
1	10149749	0.00471413
1	10171868	0.00471413
1	10200304	0.256472
1	10200983	0.00471413
1	10209065	0.256472
1	10219586	0.256472
1	10247169	0.134817
1	10249909	0.134817
1	10250003	0.134817
1	10254656	0.00471413
1	10254931	0.00471413
1	10255000	0.00471413
1	10257712	0.748891
1	10266814	0.134817
1	10269784	0.134817
1	10304139	0.134817
1	10317104	0.134817
1	10318665	0.134817
1	10322880	0.00471413
1	10323722	0.00471413
1	10327804	0.00471413
1	10343089	0.00471413
1	10386154	0.00471413
1	10389789	0.00471413
1	10461142	0.00471413
1	10497747	0.00471413
1	10513127	0.00471413
1	10534417	0.00471413
1	10540574	0.00471413
1	10545481	0.00471413
1	10551353	0.00471413
1	10577182	0.00471413
1	10583054	0.00471413
1	10584379	0.00471413
1	10588916	0.00471413
1	10590223	0.00471413
1	10591939	0.398088
1	10606537	0.22923
1	10612482	0.79999
1	10612508	0.79999
1	10621740	0.79999
1	10628082	0.79999
1	10634759	0.79999
1	10634794	0.79999
1	10656402	0.79999
1	10668399	0.79999
1	10694854	0.79999
1	10706436	0.79999
1	10716199	0.79999
1	10716294	0.79999
1	10730427	0.79999
1	10733633	0.79999
1	10733791	0.79999
1	10763382	0.00471413
1	10765183	0.00471413
1	10784778	0.00471413
1	10784964	0.00471413
1	10785016	0.00471413
1	10803628	0.12998
1	10804368	0.12998
1	10824760	0.134874
1	10826346	0.134874
1	10828106	0.134874
1	10836144	0.00471413
1	10838421	0.00471413
1	10845190	0.00471413
1	10864232	0.00471413
1	10864571	0.00471413
1	10865227	0.00471413
1	10929061	0.00471413
1	10931448	0.00471413
1	10945149	0.00471413
1	10955557	0.52753
1	10959308	0.251714
1	10989999	0.52753
1	10990144	0.52753
1	11016456	0.52753
1	11019286	0.622323
1	11025860	0.00471413
1	11043919	0.622323
1	11044250	0.52753
1	11045249	0.52753
1	11048190	0.52753
1	11068173	0.52753
1	11073395	0.530205
1	11073906	0.291337
1	11074623	0.291337
1	11095711	0.925686
1	11100537	0.925686
1	11106368	0.52753
1	11106898	0.622323
1	11108269	0.622323
1	11114913	0.291337
1	11123948	0.0304397
1	11124271	3.72e-05
1	11129733	0.350489
1	11139960	0.864327
1	11156521	0.449758
1	11170614	0.0944445
1	11174557	0.0944445
1	11176854	0.0944445
1	11176872	0.864327
1	11176948	0.00115902
1	11185683	0.864327
1	11186410	0.0926878
1	11187803	0.123705
1	11189744	0.123705
1	11189760	0.123705
1	11189917	0.123705
1	11192838	0.123705
1	11193343	0.864327
1	11193817	0.864327
1	11194459	0.864327
1	11208579	0.00471413
1	11220500	0.585912
1	11220784	0.585912
1	11232302	0.585912
1	11243229	0.346327
1	11262636	0.346327
1	11264325	0.747631
1	11278653	0.123705
1	11294523	0.713298
1	11294568	0.421646
1	11295958	0.123705
1	11303392	0.421646
1	11335175	0.713298
1	11345302	0.713298
1	11347261	0.0944445
1	11347628	0.713298
1	11347709	0.713298
1	11361666	0.713298
1	11370097	0.713298
1	11370155	0.123705
1	11370393	0.713298
1	11371422	0.713298
1	11385900	0.868676
1	11402253	0.713298
1	11412066	0.123705
1	11413335	0.123705
1	11425979	0.0944445
1	11426240	0.713298
1	11442212	0.0944445
1	11454579	0.0944445
1	11455043	0.0944445
1	11455415	0.0944445
1	11478316	0.0944445
1	11494928	0.713298
1	11505420	0.713298
1	11506825	0.713298
1	11506857	0.713298
1	11507077	0.0944445
1	11513041	0.713298
1	11543004	0.0430818
1	11545790	0.637854
1	11546002	0.00471413
1	11546054	0.637854
1	11551222	0.0036027
1	11561667	0.0036027
1	11586129	0.123705
1	11586183	0.00471413
1	11596581	0.0926878
1	11623675	0.123705
1	11624574	0.123705
1	11660848	0.123705
1	11663283	0.864327
1	11682468	0.864327
1	11689296	0.864327
1	11689414	0.0926878
1	11690053	0.123705
1	11720624	0.864327
1	11720931	0.864327
1	11722632	0.747631
1	11726889	0.0926878
1	11727138	0.0926878
1	11757818	0.398088
1	11783048	0.398088
1	11785472	0.398088
1	11787534	0.975071
1	11790683	0.975071
1	11790719	0.975071
1	11822633	0.975071
1	11824165	0.975071
1	11827604	0.398088
1	11834854	0.726342
1	11872521	0.747631
1	11874312	0.747631
1	11874738	0.726342
1	11893069	0.747631
1	11896870	0.975071
1	11900503	0.726342
1	11924238	0.975071
1	11929243	0.726342
1	11929410	0.726342
1	11942957	0.726342
1	11945312	0.747631
1	11945920	0.975071
1	11960595	0.726342
1	11964832	0.747631
1	11964926	0.747631
1	11965166	0.726342
1	11973791	0.726342
1	11976183	0.130089
1	11983029	0.808411
1	11983111	0.808411
1	11986959	0.130089
1	11989169	0.808411
1	11990715	0.808411
1	12018430	0.130089
1	12019953	0.130089
1	12039594	0.130089
1	12054821	0.130089
1	12059505	0.808411
1	12072918	0.00471413
1	12084015	0.808411
1	12103533	0.130089
1	12106906	0.00471413
1	12130824	0.821666
1	12142143	0.16559
1	12142283	0.16559
1	12142983	0.00471413
1	12153987	0.648972
1	12166003	0.648972
1	12181891	0.134874
1	12182115	0.134874
1	12240654	0.00471413
1	12240829	0.134874
1	12241400	0.134874
1	12263836	0.134874
1	12266858	0.134874
1	12276400	0.134874
1	12277317	0.134874
1	12278853	0.134874
1	12286443	0.134874
1	12305563	0.134874
1	12336929	0.134874
1	12342585	0.134874
1	12343028	0.134874
1	12345020	0.134874
1	12358587	0.946406
1	12358759	0.134874
1	12382902	0.134874
1	12388729	0.134874
1	12392079	0.134874
1	12392289	0.00471413
1	12411063	0.808411
1	12501630	0.398088
1	12545114	0.747631
1	12546717	0.00471413
1	12558259	0.00471413
1	12585330	0.747631
1	12670656	0.00471413
1	12704683	0.912804
1	12714032	0.304529
1	12719684	0.684535
1	12720081	0.684535
1	12720994	0.791516
1	12721533	0.791516
1	12741095	0.00471413
1	12756909	0.233953
1	12760810	0.0036027
1	12761520	0.0232305
1	12763402	0.491113
1	12766674	0.0232305
1	12766919	0.0232305
1	12770480	0.0611938
1	12770774	0.0611938
1	12770845	0.0611938
1	12772161	0.398088
1	12780424	0.0036027
1	12781865	0.789048
1	12788026	0.789048
1	12788040	0.00117368
1	12790289	0.491113
1	12796820	0.00117368
1	12797677	0.0425985
1	12800564	0.773902
1	12800591	0.773902
1	12803490	0.0373001
1	12812588	0.0611938
1	12812634	0.0611938
1	12812721	0.0611938
1	12812993	0.0611938
1	12813311	0.0611938
1	12813374	0.0611938
1	12814411	0.00471413
1	12815058	0.0611938
1	12815713	0.789048
1	12815751	0.789048
1	12822390	0.0425985
1	12828819	0.00471413
1	12830045	0.00471413
1	12841895	0.789048
1	12878109	0.79999
1	12880294	0.79999
1	12884801	0.00115902
1	12885485	0.00471413
1	12908554	0.79999
1	12910270	0.79999
1	12910359	0.398088
1	12913164	0.00115902
1	12915089	0.00115902
1	12915109	0.00115902
1	12918941	0.00471413
1	12919726	0.00115902
1	12920352	0.00115902
1	12922189	0.00471413
1	12922320	0.79999
1	12924968	0.79999
1	12926680	0.00471413
1	12926732	0.00471413
1	12930185	0.195863
1	12931193	0.195863
1	12932503	0.452868
1	12935911	0.398088
1	12937267	0.687695
1	12956344	0.0655908
1	12956613	0.0655908
1	12979167	0.0548716
1	12984882	0.616809
1	12985304	0.0655908
1	13007197	0.00115902
1	13028329	0.267308
1	13028888	0.267308
1	13030323	0.267308
1	13030431	0.267308
1	13045800	0.12593
1	13051226	0.616809
1	13062292	0.0201824
1	13062752	0.12593
1	13095727	0.0201824
1	13095780	0.0201824
1	13098314	0.288105
1	13104365	0.00796268
1	13112351	0.00796268
1	13115698	3.72e-05
1	13115902	0.00420014
1	13115926	0.00420014
1	13116260	0.00420014
1	13117109	0.00420014
1	13135665	0.0522797
1	13145157	0.0522797
1	13145538	0.00117368
1	13152066	0.00115902
1	13172808	0.0128793
1	13182317	0.0128793
1	13184872	0.0128793
1	13185218	0.0128793
1	13191764	0.0128793
1	13192922	0.00117368
1	13193337	0.00660415
1	13194738	0.00115902
1	13194908	0.00115902
1	13204413	0.00115902
1	13204708	0.00115902
1	13216787	0.00117368
1	13223004	0.0522797
1	13224822	0.00117368
1	13230529	0.00117368
1	13231326	0.00117368
1	13232111	0.0522797
1	13236012	0.0522797
1	13242113	0.0522797
1	13242213	0.00117368
1	13243757	0.789905
1	13245976	0.00117368
1	13246168	0.000200747
1	13249249	0.00117368
1	13258170	0.00117368
1	13265351	0.0522797
1	13265590	0.00117368
1	13272336	0.0522797
1	13279810	0.0522797
1	13291192	0.00117368
1	13294602	0.0522797
1	13305998	0.0522797
1	13329561	0.0522797
1	13331027	0.00117368
1	13332164	0.00117368
1	13333935	0.00117368
1	13337358	0.0522797
1	13337374	0.00117368
1	13339998	0.00117368
1	13346202	0.0522797
1	13355151	0.0522797
1	13355437	0.00117368
1	13357845	0.00117368
1	13358203	0.00117368
1	13391551	0.0522797
1	13400435	0.0522797
1	13413892	0.0522797
1	13426008	0.12593
1	13426091	0.00115902
1	13445796	0.0499721
1	13453789	0.0046313
1	13458273	0.00660415
1	13525558	0.00660415
1	13531834	0.00660415
1	13549419	0.0499721
1	13559086	0.0499721
1	13623774	0.0700641
1	13623989	0.750995
1	13626437	0.0700641
1	13626607	0.303122
1	13641446	0.750995
1	13644220	0.750995
1	13644390	0.56647
1	13644499	0.56647
1	13649564	0.750995
1	13654026	0.56647
1	13691018	0.0700641
1	13697099	0.0499721
1	13698010	0.750995
1	13698071	0.750995
1	13707252	0.750995
1	13718274	0.750995
1	13730035	0.750995
1	13769546	0.970693
1	13769629	0.261596
1	13770056	0.261596
1	13778182	0.0246138
1	13778219	0.0246138
1	13779060	0.248046
1	13779512	0.248046
1	13779804	0.0246138
1	13831954	0.970693
1	13832148	0.248046
1	13832704	0.248046
1	13846079	0.750995
1	13850888	0.288105
1	13852694	0.288105
1	13870323	0.00796268
1	13870979	0.00796268
1	13879467	0.00796268
1	13890849	0.00796268
1	13902793	0.00796268
1	13908973	0.00796268
1	13909261	0.00796268
1	13981273	0.00796268
1	13983565	0.00796268
1	13983600	0.00796268
1	13993698	0.00796268
1	13993740	0.00796268
1	13993870	0.00796268
1	13994466	0.00796268
1	14025502	0.0347886
1	14027931	0.0347886
1	14049029	0.0347886
1	14052882	0.809317
1	14065376	0.809317
1	14067111	0.809317
1	14118585	0.809317
1	14127277	0.809317
1	14133823	0.809317
1	14151054	0.809317
1	14189376	0.00322392
1	14195061	0.809317
1	14195603	0.65616
1	14205067	0.65616
1	14206892	0.65616
1	14214035	0.65616
1	14217106	0.65616
1	14219537	0.00796268
1	14220694	0.00796268
1	14269220	0.00796268
1	14281913	0.00796268
1	14287199	0.00796268
1	14302525	0.00796268
1	14304039	0.201699
1	14305182	0.00796268
1	14352941	0.201699
1	14358738	0.201699
1	14372885	0.201699
1	14373768	0.201699
1	14374892	0.201699
1	14383586	0.65616
1	14410153	0.00118509
1	14422793	0.00118509
1	14425782	0.0561356
1	14447626	0.0039365
1	14450335	0.0039365
1	14463433	0.0347886
1	14477707	0.00322392
1	14493985	0.809317
1	14494167	0.0917108
1	14508074	0.0917108
1	14518425	0.0917108
1	14532212	0.809317
1	14532406	0.809317
1	14533976	0.809317
1	14534251	0.809317
1	14534350	0.809317
1	14534527	0.809317
1	14558862	0.809317
1	14601830	0.407882
1	14612407	0.0347886
1	14615840	0.0917108
1	14616573	0.0347886
1	14629730	0.0347886
1	14651016	0.407882
1	14659003	0.407882
1	14665524	0.407882
1	14665593	0.0347886
1	14667103	0.00115902
1	14667237	0.00115902
1	14682205	0.00115902
1	14705898	0.00115902
1	14707959	0.00115902
1	14722351	0.00115902
1	14725172	0.00115902
1	14726543	0.334811
1	14743835	0.398088
1	14753333	0.628683
1	14753796	0.628683
1	14753959	0.628683
1	14769748	0.628683
1	14784460	0.961044
1	14787219	0.961044
1	14806752	0.961044
1	14815197	0.628683
1	14815931	0.628683
1	14833046	0.961044
1	14847612	0.628683
1	14847722	0.628683
1	14848590	0.628683
1	14880833	0.628683
1	14880922	0.628683
1	14894508	0.961044
1	14898413	0.628683
1	14899115	0.961044
1	15094577	0.398088
1	15095743	0.398088
1	15110705	0.398088
1	15110836	0.398088
1	15120980	0.398088
1	15196438	0.130512
1	15196884	0.994941
1	15204370	0.994941
1	15204430	0.994941
1	15238681	0.750337
1	15349997	0.451683
1	15379344	0.451683
1	15444840	0.451683
1	15498265	0.839562
1	15511477	0.444482
1	15520630	0.839562
1	15528979	0.191043
1	15549393	0.130512
1	15551341	0.811461
1	15555192	0.701456
1	15555407	0.811461
1	15555745	0.130512
1	15555950	0.130512
1	15644317	0.774952
1	15701929	0.275061
1	15706743	0.275061
1	15708896	0.275061
1	15740929	0.275061
1	15748003	0.275061
1	15784326	0.774952
1	15800038	0.448963
1	15800202	0.448963
1	15803022	0.448963
1	15804378	0.448963
1	15806842	0.448963
1	15807144	0.902796
1	15807212	0.448963
1	15807485	0.293037
1	15807775	0.902796
1	15809275	0.448963
1	15811158	0.448963
1	15811232	0.448963
1	15823509	0.448963
1	15827134	0.065902
1	15828673	0.448963
1	15828778	0.902796
1	15838468	0.065902
1	15839097	0.065902
1	15842548	0.065902
1	15842580	0.065902
1	15844417	0.065902
1	15844616	0.065902
1	15871427	0.065902
1	15871816	0.902796
1	15879553	0.557377
1	15879724	0.557377
1	15896042	0.151639
1	15896211	0.448963
1	15897608	0.151639
1	15914927	0.902796
1	15927251	0.065902
1	15928240	0.557377
1	15934088	0.293037
1	15978322	0.381845
1	16038997	0.381845
1	16039414	0.381845
1	16041879	0.381845
1	16047589	0.381845
1	16110688	0.689375
1	16120838	0.689375
1	16147549	0.689375
1	16149171	0.689375
1	16152213	0.689375
1	16163495	0.689375
1	16164859	0.689375
1	16167886	0.689375
1	16178334	0.590831
1	16229120	0.808735
1	16229368	0.808735
1	16229496	0.808735
1	16235956	0.808735
1	16237266	0.808735
1	16237397	0.808735
1	16267535	0.652578
1	16268640	0.808735
1	16268723	0.808735
1	16272106	0.808735
1	16294691	0.994941
1	16296254	0.65263
1	16297822	0.65263
1	16297838	0.65263
1	16382539	0.208157
1	16384858	0.208157
1	16386054	0.208157
1	16425448	0.208157
1	16425830	0.208157
1	16486201	0.652578
1	16547071	0.65263
1	16547908	0.65263
1	16616307	0.28433
1	16640875	0.981866
1	16669823	0.729228
1	16687131	0.729228
1	16688954	0.729228
1	16689000	0.729228
1	16690750	0.729228
1	16727467	0.729228
1	16801262	0.065902
1	16801319	0.320407
1	16888608	0.100537
1	16906476	0.130512
1	16907042	0.130512
1	16920164	0.100537
1	16920187	0.100537
1	16920210	0.100537
1	16920391	0.100537
1	16920548	0.100537
1	16944599	0.208157
1	16976957	0.208157
1	16987502	0.946928
1	16998398	0.138227
1	16998432	0.398088
1	16998655	0.138227
1	17071313	0.0661676
1	17106570	0.130512
1	17123204	0.130512
1	17124658	0.130512
1	17127394	0.130512
1	17146155	0.130512
1	17158237	0.100537
1	17160740	0.100537
1	17161462	0.100537
1	17174295	0.100537
1	17249134	0.450941
1	17249463	0.450941
1	17273334	0.450941
1	17290198	0.320407
1	17301219	0.320407
1	17302960	0.320407
1	17306356	0.450941
1	17306391	0.320407
1	17306553	0.320407
1	17306826	0.320407
1	17306893	0.320407
1	17315373	0.450941
1	17325361	0.279736
1	17329021	0.398088
1	17356277	0.047356
1	17356303	0.047356
1	17356427	0.047356
1	17367509	0.398088
1	17367788	0.398088
1	17400288	0.065902
1	17418845	0.130512
1	17437862	0.047356
1	17455760	0.100537
1	17478243	0.047356
1	17484452	0.100537
1	17509577	0.047356
1	17509992	0.398088
1	17527309	0.130512
1	17527545	0.398088
1	17527678	0.398088
1	17528469	0.398088
1	17532119	0.403044
1	17533739	0.047356
1	17539612	0.279736
1	17541100	0.130512
1	17556666	0.047356
1	17588940	0.100537
1	17598997	0.100537
1	17606281	0.047356
1	17611635	0.100537
1	17636955	0.398088
1	17638787	0.398088
1	17648809	0.398088
1	17657291	0.279736
1	17669120	0.279736
1	17711568	0.279736
1	17713097	0.279736
1	17735599	0.279736
1	17737405	0.279736
1	17739246	0.279736
1	17742752	0.279736
1	17743028	0.279736
1	17743095	0.279736
1	17743690	0.279736
1	17780371	0.279736
1	17831107	0.279736
1	17877285	0.279736
1	17878362	0.398088
1	17882385	0.279736
1	17883087	0.279736
1	17902851	0.279736
1	17970087	0.279736
1	18023430	0.398088
1	18096034	0.85974
1	18096124	0.85974
1	18123351	0.85974
1	18123458	0.85974
1	18123755	0.85974
1	18123873	0.85974
1	18124967	0.85974
1	18137941	0.85974
1	18158834	0.85974
1	18177959	0.279736
1	18178472	0.279736
1	18215399	0.279736
1	18217447	0.279736
1	18226011	0.279736
1	18234598	0.279736
1	18253961	0.279736
1	18260787	0.279736
1	18262673	0.279736
1	18262750	0.279736
1	18273799	0.279736
1	18283154	0.279736
1	18307812	0.279736
1	18309187	0.279736
1	18309553	0.279736
1	18329494	0.279736
1	18342905	0.279736
1	18342961	0.279736
1	18343211	0.279736
1	18378280	0.279736
1	18431321	0.047356
1	18431401	0.047356
1	18437171	0.047356
1	18457577	0.047356
1	18457688	0.047356
1	18474640	0.047356
1	18475862	0.047356
1	18476142	0.047356
1	18476173	0.047356
1	18477319	0.047356
1	18490005	0.89613
1	18501389	0.89613
1	18543541	0.89613
1	18551069	0.657554
1	18554969	0.89613
1	18555918	0.89613
1	18567878	0.657554
1	18613716	0.89613
1	18624864	0.89613
1	18698914	0.657554
1	18699962	0.89613
1	18701521	0.657554
1	18749697	0.89613
1	18755200	0.89613
1	18756067	0.89613
1	18756333	0.89613
1	18756410	0.89613
1	18756638	0.89613
1	18758519	0.89613
1	18758980	0.89613
1	18783134	0.385674
1	18788804	0.574426
1	18804113	0.574426
1	18813779	0.380156
1	18819696	0.574426
1	18835729	0.574426
1	18849010	0.574426
1	18849086	0.574426
1	18849645	0.574426
1	18901132	0.574426
1	18902359	0.574426
1	18952377	0.792289
1	18953729	0.792289
1	18956036	0.574426
1	18961494	0.574426
1	18965938	0.574426
1	18966079	0.574426
1	18966156	0.792289
1	18979516	0.398088
1	19019130	0.809317
1	19026893	0.574426
1	19036075	0.809317
1	19037546	0.398088
1	19046863	0.398088
1	19084629	0.574426
1	19140382	0.380156
1	19214442	0.0259382
1	19327194	0.0350882
1	19445165	0.0560838
1	19463403	0.0259382
1	19514586	0.823083
1	19552355	0.823083
1	19552403	0.823083
1	19552421	0.823083
1	19584200	0.823083
1	19584250	0.634057
1	19585477	0.823083
1	19605409	0.0259382
1	19623681	0.0259382
1	19624797	0.823083
1	19628987	0.00564535
1	19694372	0.0259382
1	19695118	0.0259382
1	19696013	0.0259382
1	19696788	0.0259382
1	19704037	0.407882
1	19705364	0.0259382
1	19705399	0.0259382
1	19705988	0.0259382
1	19722593	0.0259382
1	19749870	0.1001
1	19750858	0.407882
1	19751979	0.0350882
1	19764511	0.634057
1	19764830	0.0350882
1	19765082	0.0259382
1	19766415	0.634057
1	19766510	0.634057
1	19767323	0.1001
1	19773504	0.0136091
1	19786003	0.0136091
1	19823074	0.0350882
1	19836883	0.0136091
1	19841508	0.0350882
1	19851188	0.0259382
1	19852094	0.0259382
1	19854563	0.0259382
1	19859663	0.634057
1	19860078	0.634057
1	19860309	0.0259382
1	19864595	0.634057
1	19864677	0.634057
1	19867877	0.0350882
1	19867949	0.634057
1	19868014	0.634057
1	19868226	0.0350882
1	19877385	0.0350882
1	19877830	0.407882
1	19896558	0.103723
1	19896575	0.103723
1	19896613	0.103723
1	19915364	0.0251743
1	19921496	0.079127
1	19929415	0.079127
1	19932548	0.079127
1	19935658	0.079127
1	19945224	0.0251743
1	19952006	0.0136091
1	19952911	0.0350882
1	19953787	0.0496028
1	19954917	0.0496028
1	19959970	0.0496028
1	19966053	0.0496028
1	19966081	0.0496028
1	19969209	0.0496028
1	19972872	0.0496028
1	20006572	0.0496028
1	20006608	0.0496028
1	20019567	0.103723
1	20019717	0.103723
1	20025384	0.103723
1	20025683	0.103723
1	20040550	0.103723
1	20056262	0.0496028
1	20062208	0.0496028
1	20062229	0.103723
1	20064029	0.0136091
1	20101169	0.180909
1	20101661	0.0350882
1	20127613	0.0350882
1	20139768	0.0136091
1	20148100	0.0350882
1	20150403	0.0350882
1	20153984	0.0136091
1	20174879	0.0136091
1	20187306	0.0350882
1	20187752	0.0350882
1	20191358	0.0136091
1	20191491	0.0136091
1	20191623	0.0136091
1	20193479	0.0136091
1	20207493	0.0136091
1	20218388	0.0866534
1	20248048	0.153307
1	20278208	0.0136091
1	20301155	0.0136091
1	20315840	0.153307
1	20323145	0.0136091
1	20340752	0.153307
1	20341218	0.153307
1	20348954	0.0136091
1	20382421	0.0136091
1	20385818	0.0136091
1	20387706	0.0136091
1	20392846	0.917198
1	20430782	0.153307
1	20432422	0.153307
1	20432732	0.153307
1	20499121	0.0347886
1	20503652	0.407882
1	20503680	0.0347886
1	20513206	0.341126
1	20513521	0.341126
1	20528481	0.341126
1	20529968	0.341126
1	20530233	0.341126
1	20532643	0.341126
1	20532808	0.341126
1	20538672	0.407882
1	20547082	0.33225
1	20560175	0.407882
1	20561596	0.33225
1	20572423	0.127032
1	20597194	0.776661
1	20603154	0.157335
1	20603533	0.157335
1	20607612	0.323751
1	20607750	0.157335
1	20607888	0.157335
1	20612076	0.157335
1	20613623	0.157335
1	20672617	0.0347886
1	20733002	0.917198
1	20733267	0.917198
1	20735969	0.157335
1	20747946	0.397039
1	20748852	0.917198
1	20765299	0.397039
1	20770258	0.397039
1	20774974	0.33225
1	20785368	0.33225
1	20791914	0.33225
1	20792790	0.33225
1	20792862	0.33225
1	20793448	0.33225
1	20800182	0.33225
1	20806124	0.33225
1	20813925	0.324801
1	20814521	0.324801
1	20825412	0.471412
1	20825469	0.324801
1	20825583	0.0290018
1	20849765	0.471412
1	20852529	0.471412
1	20852906	0.471412
1	20861087	0.654511
1	20862536	0.471412
1	20884697	0.301121
1	20884825	0.264176
1	20884963	0.264176
1	20886682	0.917198
1	20887622	0.884048
1	20887677	0.69571
1	20887745	0.69571
1	20888162	0.715
1	20889553	0.904214
1	20890383	0.904214
1	20890736	0.904214
1	20890898	0.904214
1	20892522	0.805124
1	20892856	0.805124
1	20893289	0.805124
1	20893999	0.904214
1	20896466	0.805124
1	20898024	0.654511
1	20902967	0.750716
1	20905451	0.884048
1	20905664	0.884048
1	20960046	0.69571
1	20964566	0.904214
1	20968252	0.69571
1	20968639	0.69571
1	20979730	0.477518
1	20982506	0.750716
1	20985507	0.477518
1	20991993	0.33225
1	21002464	0.928307
1	21003978	0.917198
1	21013323	0.397039
1	21013403	0.397039
1	21023663	0.397039
1	21026565	0.397039
1	21026585	0.397039
1	21030476	0.397039
1	21031073	0.397039
1	21031464	0.397039
1	21037446	0.33225
1	21037500	0.33225
1	21051280	0.884048
1	21057443	0.397039
1	21070720	0.884048
1	21070865	0.884048
1	21085844	0.884048
1	21086164	0.884048
1	21087821	0.904214
1	21091691	0.884048
1	21117333	0.301121
1	21117395	0.917198
1	21117824	0.69571
1	21192781	0.0423396
1	21274401	0.884048
1	21282207	0.715
1	21282226	0.715
1	21291922	0.127032
1	21294120	0.127032
1	21295569	0.397039
1	21306616	0.127032
1	21314321	0.127032
1	21377571	0.152089
1	21378663	0.00796268
1	21389892	0.347177
1	21399171	0.00796268
1	21403092	0.00189256
1	21404757	0.347177
1	21405117	0.347177
1	21405683	0.00796268
1	21409856	0.00796268
1	21418220	0.00189256
1	21445311	0.27935
1	21476911	0.196823
1	21501492	0.0423294
1	21502977	0.196823
1	21503907	0.0423294
1	21503978	0.0423294
1	21546408	0.99086
1	21547170	0.27935
1	21554982	0.0423396
1	21586449	0.27935
1	21588845	0.99086
1	21589062	0.27935
1	21589215	0.99086
1	21589257	0.0423396
1	21589916	0.99086
1	21631109	0.141096
1	21631121	0.141096
1	21638523	0.699304
1	21638555	0.699304
1	21639265	0.141096
1	21640999	0.141096
1	21641153	0.141096
1	21641369	0.141096
1	21641936	0.141096
1	21642125	0.141096
1	21642574	0.141096
1	21646698	0.141096
1	21652241	0.126698
1	21652563	0.126698
1	21654534	0.126698
1	21659199	0.126698
1	21661110	0.126698
1	21661127	0.126698
1	21665695	0.551406
1	21669582	0.188376
1	21674243	0.188376
1	21676349	0.188376
1	21680250	0.188376
1	21680874	0.188376
1	21680969	0.188376
1	21681135	0.188376
1	21681210	0.188376
1	21682032	0.188376
1	21695354	0.551406
1	21704030	0.126698
1	21704405	0.188376
1	21706665	0.188376
1	21719276	0.551406
1	21719729	0.188376
1	21724771	0.969303
1	21724793	0.141096
1	21725096	0.969303
1	21726024	0.141096
1	21746634	0.141096
1	21805865	0.188376
1	21842394	0.141096
1	21858067	0.141096
1	21909834	0.461438
1	21911999	0.141096
1	21931307	0.461438
1	21938440	0.461438
1	21939000	0.217943
1	21963879	0.157987
1	21967101	0.461438
1	21968995	0.461438
1	21984734	0.157987
1	21993644	0.157987
1	21998215	0.157987
1	22064920	0.958854
1	22099505	0.969303
1	22140490	0.551406
1	22239969	0.0840189
1	22262727	0.060173
1	22262996	0.0840189
1	22263282	0.060173
1	22263371	0.060173
1	22263416	0.060173
1	22280415	0.341654
1	22280489	0.341654
1	22282350	0.341654
1	22284553	0.0742243
1	22299360	0.510287
1	22301691	0.551406
1	22304700	0.816619
1	22352588	0.571339
1	22357277	0.253659
1	22383074	0.243491
1	22385344	0.243491
1	22390246	0.407955
1	22391717	0.407955
1	22393851	0.407955
1	22396424	0.975723
1	22398139	0.243491
1	22506849	0.551406
1	22510583	0.243491
1	22510918	0.243491
1	22582317	0.407955
1	22626200	0.314967
1	22642241	0.075812
1	22642514	0.075812
1	22647726	0.075812
1	22671028	0.075812
1	22678689	0.38524
1	22680594	0.334761
1	22680722	0.075812
1	22686344	0.075812
1	22705572	0.0653652
1	22714904	0.075812
1	22718471	0.0653652
1	22742110	0.075812
1	22742199	0.075812
1	22744393	0.075812
1	22746434	0.0653652
1	22746717	0.075812
1	22771546	0.334761
1	22772147	0.727201
1	22777237	0.334761
1	22787836	0.727201
1	22788043	0.727201
1	22805903	0.34237
1	22806554	0.34237
1	22806815	0.34237
1	22807258	0.34237
1	22808464	0.34237
1	22816233	0.34237
1	22819589	0.727201
1	22837643	0.727201
1	22857931	0.902429
1	22949595	0.898558
1	23050176	0.584572
1	23152979	0.990604
1	23170316	0.817715
1	23184838	0.990604
1	23196572	0.817715
1	23196784	0.817715
1	23196823	0.817715
1	23204209	0.817715
1	23206388	0.817715
1	23208067	0.817715
1	23210556	0.990604
1	23210999	0.990604
1	23223071	0.990604
1	23244080	0.990604
1	23255712	0.902429
1	23264532	0.817715
1	23264650	0.817715
1	23293039	0.990604
1	23298138	0.817715
1	23298173	0.817715
1	23340676	0.817715
1	23341122	0.817715
1	23345475	0.817715
1	23351208	0.817715
1	23354578	0.990604
1	23361405	0.817715
1	23362049	0.990604
1	23377683	0.990604
1	23380435	0.690568
1	23385680	0.762094
1	23386174	0.762094
1	23404179	0.690568
1	23473980	0.690568
1	23473999	0.990604
1	23484110	0.990604
1	23486550	0.762094
1	23505349	0.945243
1	23518391	0.902429
1	23518405	0.990604
1	23557411	0.817715
1	23588445	0.902429
1	23589295	0.990604
1	23595184	0.902429
1	23596457	0.610367
1	23596966	0.610367
1	23597193	0.990604
1	23633646	0.584572
1	23633791	0.584572
1	23634000	0.584572
1	23639977	0.584572
1	23640449	0.584572
1	23658836	0.584572
1	23682788	0.762094
1	23696222	0.610367
1	23697237	0.610367
1	23698897	0.610367
1	23708109	0.610367
1	23708664	0.610367
1	23708688	0.610367
1	23737701	0.762094
1	23737779	0.762094
1	23737799	0.945243
1	23749642	0.945243
1	23749821	0.813142
1	23763779	0.813142
1	23769094	0.945243
1	23830975	0.945243
1	23832768	0.990604
1	23833210	0.945243
1	23833812	0.945243
1	23836024	0.945243
1	23841398	0.945243
1	23855418	0.990604
1	23871171	0.67061
1	23913821	0.67061
1	23929334	0.371406
1	23949985	0.67061
1	23954279	0.788324
1	23958732	0.371406
1	23973025	0.788324
1	23991373	0.90995
1	23994519	0.90995
1	24002965	0.90995
1	24003081	0.90995
1	24018255	0.90995
1	24019062	0.90995
1	24023118	0.90995
1	24034848	0.90995
1	24041648	0.90995
1	24047316	0.90995
1	24065486	0.90995
1	24077962	0.90995
1	24077974	0.90995
1	24091709	0.788324
1	24105132	0.788324
1	24109739	0.90995
1	24120900	0.371406
1	24146023	0.788324
1	24147946	0.67061
1	24148305	0.788324
1	24149191	0.67061
1	24238367	0.371406
1	24242049	0.371406
1	24247696	0.67061
1	24255209	0.371406
1	24271743	0.512002
1	24272491	0.512002
1	24306815	0.432136
1	24319302	0.432136
1	24319552	0.512002
1	24319977	0.512002
1	24320568	0.512002
1	24321978	0.432136
1	24324273	0.902429
1	24326205	0.902429
1	24326238	0.432136
1	24326316	0.757607
1	24326432	0.432136
1	24326688	0.757607
1	24332926	0.86426
1	24337525	0.664783
1	24356287	0.563231
1	24363382	0.664783
1	24364264	0.788324
1	24383077	0.788324
1	24391078	0.980199
1	24398630	0.757607
1	24399856	0.788324
1	24416545	0.788324
1	24419862	0.788324
1	24441618	0.788324
1	24448865	0.788324
1	24454411	0.664783
1	24461320	0.664783
1	24461976	0.664783
1	24462258	0.788324
1	24463700	0.895571
1	24465276	0.895571
1	24466613	0.895571
1	24486892	0.67061
1	24501009	0.895571
1	24502621	0.895571
1	24517954	0.67061
1	24519134	0.67061
1	24519298	0.67061
1	24523385	0.895571
1	24523919	0.895571
1	24524369	0.895571
1	24546822	0.902429
1	24554404	0.610367
1	24582007	0.435097
1	24742013	0.788324
1	24854057	0.967463
1	24910746	0.779097
1	24924640	0.435097
1	24925051	0.435097
1	24925487	0.779097
1	24934947	0.435097
1	24942129	0.779097
1	24942195	0.779097
1	24942338	0.779097
1	24955201	0.779097
1	24958641	0.779097
1	24958696	0.779097
1	25003623	0.460887
1	25164151	0.733641
1	25170038	0.943266
1	25219596	0.435097
1	25219713	0.435097
1	25222963	0.435097
1	25230567	0.435097
1	25242899	0.902429
1	25252998	0.435097
1	25253084	0.435097
1	25269936	0.435097
1	25284063	0.435097
1	25284504	0.435097
1	25319389	0.319514
1	25338779	0.319514
1	25339244	0.319514
1	25355418	0.573329
1	25360850	0.319514
1	25372849	0.319514
1	25375914	0.319514
1	25376035	0.873042
1	25381186	0.873042
1	25400957	0.402322
1	25402388	0.460887
1	25406640	0.460887
1	25420349	0.838315
1	25428433	0.838315
1	25451727	0.843602
1	25459333	0.573329
1	25467001	0.460887
1	25483776	0.460887
1	25484106	0.460887
1	25490865	0.573329
1	25497346	0.822072
1	25500936	0.747948
1	25501306	0.822072
1	25508343	0.747948
1	25516355	0.747948
1	25531194	0.843602
1	25546632	0.843602
1	25547115	0.843602
1	25554836	0.843602
1	25572792	0.609696
1	25586745	0.633019
1	25586790	0.633019
1	25588283	0.633019
1	25591358	0.663933
1	25611017	0.198249
1	25611350	0.198249
1	25614138	0.195466
1	25615691	0.198249
1	25617209	0.195466
1	25625204	0.198249
1	25669736	0.474877
1	25689498	0.716963
1	25699609	0.275524
1	25736626	0.201999
1	25737078	0.201999
1	25737325	0.201999
1	25744444	0.474877
1	25753018	0.73341
1	25754788	0.201999
1	25754995	0.201999
1	25761128	0.201999
[truncated: 220,057+ more rows]
