# Supplementary material for: Mouse genome-wide association and systems genetics identifies Lhfp as a regulator of bone mass
Source: PLoS Genet. 2019 May 1;15(5):e1008123. doi: 10.1371/journal.pgen.1008123 (PMC6513102; doi:10.1371/journal.pgen.1008123)
Supplement: S3 File — (XLSX) [file pgen.1008123.s005.xlsx]

## Sheet: rs3691451.snp.ackert
Strain Distribution Patterns in the Ackert, Tordoff and Naggert cohorts for rs3691451 (0=reference allele or homozygous T/T, 1=alternative allele or homozygous C/C)
Ackert	Genotype	Tordoff	Genotype	Naggert	Genotype
129S1/SvImJ	1	129S1/SvImJ	1	129S1/SvImJ	1
A/J	0	A/J	0	A/J	0
AKR/J	1	AKR/J	1	AKR/J	1
BALB/cByJ	1	BALB/cByJ	1	BALB/cByJ	1
BTBR_T+_tf/J	1	BTBR_T+_tf/J	1	BALB/cJ	1
BUB/BnJ	1	BUB/BnJ	1	BTBR_T+_tf/J	1
C3H/HeJ	1	C3H/HeJ	1	BUB/BnJ	1
C57BL/10J	0	C57BL/10J	0	C3H/HeJ	1
C57BL/6J	0	C57BL/6J	0	C57BL/10J	0
C57BR/cdJ	0	C57BR/cdJ	0	C57BL/6J	0
C57L/J	0	C57L/J	0	C57BR/cdJ	0
CBA/J	1	C58/J	0	C57L/J	0
DBA/2J	0	CBA/J	1	C58/J	0
FVB/NJ	0	CE/J	0	CBA/J	1
KK/HlJ	1	DBA/2J	0	DBA/1J	0
LP/J	1	FVB/NJ	0	DBA/2J	0
MRL/MpJ	1	I/LnJ	0	FVB/NJ	0
NOD/ShiLtJ	1	KK/HlJ	1	I/LnJ	0
NON/ShiLtJ	1	LP/J	1	KK/HlJ	1
NZO/HlLtJ	1	NOD/ShiLtJ	1	LP/J	1
NZW/LacJ	1	NON/ShiLtJ	1	NOD/ShiLtJ	1
P/J	0	NZB/BlNJ	1	NON/ShiLtJ	1
PL/J	0	NZW/LacJ	1	NZB/BlNJ	1
RIIIS/J	1	PL/J	0	NZW/LacJ	1
SM/J	0	RIIIS/J	1	SEA/GnJ	0
SWR/J	0	SEA/GnJ	0	SJL/J	0
		SJL/J	0	SM/J	0
		SM/J	0	SWR/J	0
		SWR/J	0
