# Supplementary material for: Mouse genome-wide association and systems genetics identifies Lhfp as a regulator of bone mass
Source: PLoS Genet. 2019 May 1;15(5):e1008123. doi: 10.1371/journal.pgen.1008123 (PMC6513102; doi:10.1371/journal.pgen.1008123)
Supplement: S4 File — (XLSX) [file pgen.1008123.s006.xlsx]

## Sheet: cog6.network.020618
	fromNode	toNode	weight	direction	fromAltName	toAltName	genes
2758826	scl22167.22_124-S	scl53549.9.1_8-S	0.294995	undirected	Cog6	Macrod1	Macrod1
2625061	scl17429.45.1_69-S	scl22167.22_124-S	0.29031	undirected	Cacna1s	Cog6	Cacna1s
2757995	scl22167.22_124-S	scl25525.4_618-S	0.282911	undirected	Cog6	Dnajb5	Dnajb5
2758232	scl22167.22_124-S	scl33472.9.1_1-S	0.282448	undirected	Cog6	Coq9	Coq9
1926941	scl0106393.1_61-S	scl22167.22_124-S	0.280199	undirected	Srl	Cog6	Srl
2758832	scl22167.22_124-S	scl54027.6.1_18-S	0.276653	undirected	Cog6	Asb12	Asb12
2758278	scl22167.22_124-S	scl35195.14.1_5-S	0.275748	undirected	Cog6	Hhatl	Hhatl
2641697	scl18026.1.950_16-S	scl22167.22_124-S	0.275203	undirected	2310079P10Rik	Cog6	2310079P10Rik
2758021	scl22167.22_124-S	scl26513.6.1_30-S	0.274326	undirected	Cog6	Yipf7	Yipf7
1621957	scl0023828.2_1-S	scl22167.22_124-S	0.273424	undirected	Bves	Cog6	Bves
1691522	scl00378431.1_65-S	scl22167.22_124-S	0.272401	undirected	Txlnb	Cog6	Txlnb
2758621	scl22167.22_124-S	scl46858.9.1_36-S	0.271809	undirected	Cog6	Mapk12	Mapk12
398729	GI_74315895-S	scl22167.22_124-S	0.271252	undirected	AI595366	Cog6	AI595366
2360530	scl065973.2_37-S	scl22167.22_124-S	0.269026	undirected	Asph	Cog6	Asph
2232202	scl0239706.7_17-S	scl22167.22_124-S	0.268519	undirected	BC024814	Cog6	BC024814
405890	GI_87252714-S	scl22167.22_124-S	0.266374	undirected	Art1	Cog6	Art1
982874	scl0001984.1_38-S	scl22167.22_124-S	0.263148	undirected	Tmod4	Cog6	Tmod4
2504739	scl073713.3_139-S	scl22167.22_124-S	0.262913	undirected	Rbm20	Cog6	Rbm20
2758064	scl22167.22_124-S	scl27963.9.1_33-S	0.262211	undirected	Cog6	Trim54	Trim54
2757920	scl22167.22_124-S	scl23405.6_408-S	0.26062	undirected	Cog6	Pkia	Pkia
391559	GI_6756042-S	scl22167.22_124-S	0.259475	undirected	Ldb3	Cog6	Ldb3
2758545	scl22167.22_124-S	scl43686.7.1_40-S	0.258805	undirected	Cog6	Cmya5	Cmya5
2758376	scl22167.22_124-S	scl38320.11.1_107-S	0.257586	undirected	Cog6	Stac3	Stac3
1044160	scl0002479.1_2-S	scl22167.22_124-S	0.256071	undirected	Mapk12	Cog6	Mapk12
1145864	scl0003151.1_1374-S	scl22167.22_124-S	0.254906	undirected	AK010153.1	Cog6	AK010153.1
2757940	scl22167.22_124-S	scl23927.19.1_34-S	0.254515	undirected	Cog6	Ipo13	Ipo13
2758395	scl22167.22_124-S	scl38950.5_617-S	0.254105	undirected	Cog6	Bves	Bves
2635078	scl17777.9.1_24-S	scl22167.22_124-S	0.252726	undirected	Des	Cog6	Des
1365394	scl0011636.2_17-S	scl22167.22_124-S	0.25188	undirected	Ak1	Cog6	Ak1
2757898	scl22167.22_124-S	scl22860.4.705_3-S	0.251009	undirected	Cog6	Hfe2	Hfe2
2758731	scl22167.22_124-S	scl50523.37.1_7-S	0.250239	undirected	Cog6	Myom1	Myom1
2125425	scl020167.10_162-S	scl22167.22_124-S	0.249994	undirected	Rtn2	Cog6	Rtn2
1133537	scl0003073.1_164-S	scl22167.22_124-S	0.249887	undirected	BC022635.1	Cog6	BC022635.1
2757902	scl22167.22_124-S	scl22890.10.1_51-S	0.249859	undirected	Cog6	Tmod4	Tmod4
2757894	scl22167.22_124-S	scl22797.19_196-S	0.247491	undirected	Cog6	Csde1	Csde1
2126924	scl020190.3_9-S	scl22167.22_124-S	0.247264	undirected	Ryr1	Cog6	Ryr1
2758075	scl22167.22_124-S	scl28851.8_90-S	0.247069	undirected	Cog6	Kcmf1	Kcmf1
2758317	scl22167.22_124-S	scl36687.1_397-S	0.245764	undirected	Cog6	9830147P19Rik	9830147P19Rik
1793787	scl0067399.2_68-S	scl22167.22_124-S	0.244789	undirected	Pdlim7	Cog6	Pdlim7
1098415	scl0002786.1_3-S	scl22167.22_124-S	0.244564	undirected	Capzb	Cog6	Capzb
2758421	scl22167.22_124-S	scl39697.10.1_4-S	0.244541	undirected	Cog6	Sgca	Sgca
2678596	scl19155.19_403-S	scl22167.22_124-S	0.244366	undirected	Slc25a12	Cog6	Slc25a12
2758780	scl22167.22_124-S	scl52091.9.1_29-S	0.244134	undirected	Cog6	C5orf32	C5orf32
2758332	scl22167.22_124-S	scl36940.12_255-S	0.243867	undirected	Cog6	Idh3a	Idh3a
2758677	scl22167.22_124-S	scl48496.6_388-S	0.2428	undirected	Cog6	Fbxo40	Fbxo40
1037854	scl0002448.1_81-S	scl22167.22_124-S	0.241803	undirected	Cpt1b	Cog6	Cpt1b
2758503	scl22167.22_124-S	scl41582.8.1_74-S	0.241174	undirected	Cog6	Sar1b	Sar1b
2758285	scl22167.22_124-S	scl35441.16_458-S	0.240896	undirected	Cog6	3222402P14Rik	3222402P14Rik
2758406	scl22167.22_124-S	scl39226.2.178_25-S	0.240318	undirected	Cog6	1110012N22Rik	1110012N22Rik
2758014	scl22167.22_124-S	scl26206.11.1_64-S	0.240316	undirected	Cog6	Myo18b	Myo18b
2758006	scl22167.22_124-S	scl26029.10.1_0-S	0.239782	undirected	Cog6	2900002H16Rik	2900002H16Rik
2758455	scl22167.22_124-S	scl40464.11_0-S	0.239163	undirected	Cog6	Ugp2	Ugp2
2256308	scl026940.2_4-S	scl22167.22_124-S	0.237838	undirected	Sit1	Cog6	Sit1
2758358	scl22167.22_124-S	scl37719.7.1_25-S	0.237176	undirected	Cog6	Jsrp1	Jsrp1
2758620	scl22167.22_124-S	scl46850.18.1_15-S	0.236593	undirected	Cog6	Cpt1b	Cpt1b
64936	GI_28503279-S	scl22167.22_124-S	0.23622	undirected	Coq10a	Cog6	Coq10a
625185	ri|A230005G17|PX00126H07|AK038411|1994-S	scl22167.22_124-S	0.235956	undirected	Asb16	Cog6	Asb16
2758364	scl22167.22_124-S	scl37827.3_399-S	0.235303	undirected	Cog6	Cisd1	Cisd1
2758733	scl22167.22_124-S	scl50577.16.1_1-S	0.234833	undirected	Cog6	Trip10	Trip10
1986429	scl012372.1_5-S	scl22167.22_124-S	0.234823	undirected	Casq1	Cog6	Casq1
2758753	scl22167.22_124-S	scl51006.12.1_70-S	0.23466	undirected	Cog6	Rpl3l	Rpl3l
2758077	scl22167.22_124-S	scl28887.12_50-S	0.233907	undirected	Cog6	Smyd1	Smyd1
2758482	scl22167.22_124-S	scl41150.22.1_20-S	0.232448	undirected	Cog6	Unc45b	Unc45b
997756	scl0002067.1_49-S	scl22167.22_124-S	0.231883	undirected	Tmod4	Cog6	Tmod4
2171422	scl0217378.12_30-S	scl22167.22_124-S	0.231489	undirected	Rbj	Cog6	Rbj
2758418	scl22167.22_124-S	scl39533.9.1_23-S	0.23135	undirected	Cog6	1700113I22Rik	1700113I22Rik
1684452	scl00320711.2_57-S	scl22167.22_124-S	0.230337	undirected	9830147P19Rik	Cog6	9830147P19Rik
9201	GI_18079338-S	scl22167.22_124-S	0.230067	undirected	Aco2	Cog6	Aco2
253792	GI_38083639-S	scl22167.22_124-S	0.229724	undirected	LOC381150	Cog6	LOC381150
2757924	scl22167.22_124-S	scl23528.23_0-S	0.229561	undirected	Cog6	Mfn2	Mfn2
2758454	scl22167.22_124-S	scl40331.6_57-S	0.229408	undirected	Cog6	Ccng1	Ccng1
2758436	scl22167.22_124-S	scl40010.11.1_28-S	0.228986	undirected	Cog6	Slc2a4	Slc2a4
733858	ri|C230096H19|PX00667C08|AK082720|2245-S	scl22167.22_124-S	0.227887	undirected	Tspan32	Cog6	Tspan32
2758121	scl22167.22_124-S	scl30471.2_3-S	0.227367	undirected	Cog6	Nctc1	Nctc1
127713	GI_38074799-S	scl22167.22_124-S	0.227364	undirected	Kbtbd10	Cog6	Kbtbd10
2758720	scl22167.22_124-S	scl50156.18_539-S	0.227263	undirected	Cog6	Rab11fip3	Rab11fip3
2002265	scl013063.3_11-S	scl22167.22_124-S	0.225683	undirected	Cycs	Cog6	Cycs
2758588	scl22167.22_124-S	scl45718.16.1_1-S	0.224134	undirected	Cog6	Ldb3	Ldb3
2010150	scl013628.1_321-S	scl22167.22_124-S	0.223324	undirected	Eef1a2	Cog6	Eef1a2
2756890	scl22134.5_174-S	scl22167.22_124-S	0.223294	undirected	Pfn2	Cog6	Pfn2
2758458	scl22167.22_124-S	scl40549.24_164-S	0.222666	undirected	Cog6	Camk2b	Camk2b
1602047	scl00230917.2_257-S	scl22167.22_124-S	0.221928	undirected	D4Ertd429e	Cog6	D4Ertd429e
901300	scl0001450.1_42-S	scl22167.22_124-S	0.221745	undirected	1700113I22Rik	Cog6	1700113I22Rik
2343116	scl056772.1_0-S	scl22167.22_124-S	0.221585	undirected	Mllt11	Cog6	Mllt11
1407857	scl0014168.2_0-S	scl22167.22_124-S	0.221249	undirected	Fgf13	Cog6	Fgf13
2757930	scl22167.22_124-S	scl23694.2.1_82-S	0.219862	undirected	Cog6	Cnksr1	Cnksr1
2648292	scl18213.3.5_8-S	scl22167.22_124-S	0.2196	undirected	Eef1a2	Cog6	Eef1a2
1392471	scl0012865.1_86-S	scl22167.22_124-S	0.21935	undirected	Cox7a1	Cog6	Cox7a1
2758570	scl22167.22_124-S	scl44826.11.1_30-S	0.21814	undirected	Cog6	Gmpr	Gmpr
1085961	scl0002758.1_802-S	scl22167.22_124-S	0.218035	undirected	Asph	Cog6	Asph
1576532	scl00223513.2_240-S	scl22167.22_124-S	0.217938	undirected	Abra	Cog6	Abra
2250662	scl0268859.12_21-S	scl22167.22_124-S	0.217786	undirected	A2bp1	Cog6	A2bp1
2515683	scl075393.1_11-S	scl22167.22_124-S	0.217201	undirected	0610031G08Rik	Cog6	0610031G08Rik
2534933	scl078244.1_2-S	scl22167.22_124-S	0.217132	undirected	Dnajc21	Cog6	Dnajc21
2758168	scl22167.22_124-S	scl31563.14.1_34-S	0.215573	undirected	Cog6	Ryr1	Ryr1
722628	ri|C130073O12|PX00666L09|AK081751|2107-S	scl22167.22_124-S	0.215324	undirected	Crisp4	Cog6	Crisp4
2537322	scl078321.1_5-S	scl22167.22_124-S	0.215078	undirected	Ankrd23	Cog6	Ankrd23
2674314	scl19097.1.1_100-S	scl22167.22_124-S	0.214843	undirected	Ttn	Cog6	Ttn
2758518	scl22167.22_124-S	scl42293.9_384-S	0.214791	undirected	Cog6	Dcaf5	Dcaf5
374794	GI_38091482-S	scl22167.22_124-S	0.214201	undirected	Rilp	Cog6	Rilp
2758847	scl22167.22_124-S	scl54739.8.5_29-S	0.213402	undirected	Cog6	Itgb1bp2	Itgb1bp2
2758202	scl22167.22_124-S	scl32687.7.1_13-S	0.213309	undirected	Cog6	Hrc	Hrc
2758246	scl22167.22_124-S	scl33854.9.1_18-S	0.21255	undirected	Cog6	Pdlim3	Pdlim3
2095235	scl018412.1_16-S	scl22167.22_124-S	0.212349	undirected	Sqstm1	Cog6	Sqstm1
2049200	scl016206.3_54-S	scl22167.22_124-S	0.212141	undirected	Lrig1	Cog6	Lrig1
2758444	scl22167.22_124-S	scl40109.5.1_10-S	0.212088	undirected	Cog6	2410012H22Rik	2410012H22Rik
2758161	scl22167.22_124-S	scl31496.6.1_91-S	0.211917	undirected	Cog6	Scn1b	Scn1b
1645329	scl00244867.2_39-S	scl22167.22_124-S	0.211551	undirected	Arhgap20	Cog6	Arhgap20
275769	GI_38084941-S	scl22167.22_124-S	0.210997	undirected	2310040G24Rik	Cog6	2310040G24Rik
2676457	scl19105.6_353-S	scl22167.22_124-S	0.210825	undirected	Ttn	Cog6	Ttn
2758602	scl22167.22_124-S	scl46277.2.1_30-S	0.210553	undirected	Cog6	1110028A07Rik	1110028A07Rik
2460174	scl069559.1_26-S	scl22167.22_124-S	0.210431	undirected	2310033H20Rik	Cog6	2310033H20Rik
2758581	scl22167.22_124-S	scl45522.6_1-S	0.209774	undirected	Cog6	9130227C08Rik	9130227C08Rik
2758523	scl22167.22_124-S	scl42729.13.1_74-S	0.209714	undirected	Cog6	Adssl1	Adssl1
1609301	scl00233335.1_226-S	scl22167.22_124-S	0.209671	undirected	Dmn	Cog6	Dmn
2758415	scl22167.22_124-S	scl39413.4.1_0-S	0.209439	undirected	Cog6	Cacng1	Cacng1
2758851	scl22167.22_124-S	scl54811.82_56-S	0.208897	undirected	Cog6	Dmd	Dmd
2758190	scl22167.22_124-S	scl32175.1_62-S	0.208889	undirected	Cog6	2610024B07Rik	2610024B07Rik
1515627	scl0019328.2_52-S	scl22167.22_124-S	0.207951	undirected	Rab12	Cog6	Rab12
2503518	scl073600.1_142-S	scl22167.22_124-S	0.207379	undirected	1700120C14Rik	Cog6	1700120C14Rik
2758619	scl22167.22_124-S	scl46838.37_242-S	0.207132	undirected	Cog6	Kif21a	Kif21a
1810800	scl0068585.2_67-S	scl22167.22_124-S	0.207031	undirected	Rtn4	Cog6	Rtn4
2740883	scl21568.1.1_56-S	scl22167.22_124-S	0.206068	undirected	Synpo2	Cog6	Synpo2
2758803	scl22167.22_124-S	scl52906.7.1_110-S	0.205625	undirected	Cog6	Vegfb	Vegfb
892622	scl0001408.1_125-S	scl22167.22_124-S	0.205435	undirected	2310022M17Rik	Cog6	2310022M17Rik
2758802	scl22167.22_124-S	scl52876.20.1_144-S	0.205412	undirected	Cog6	Pygm	Pygm
2521728	scl076469.1_65-S	scl22167.22_124-S	0.205343	undirected	Cmya5	Cog6	Cmya5
2758123	scl22167.22_124-S	scl30508.2.1_18-S	0.205055	undirected	Cog6	Cox8b	Cox8b
2347151	scl057435.1_222-S	scl22167.22_124-S	0.204814	undirected	S3-12	Cog6	S3-12
2191875	scl022333.10_87-S	scl22167.22_124-S	0.20435	undirected	Vdac1	Cog6	Vdac1
2757965	scl22167.22_124-S	scl24663.4_10-S	0.204336	undirected	Cog6	Klhl21	Klhl21
2436124	scl068349.3_1-S	scl22167.22_124-S	0.204025	undirected	Ndufs3	Cog6	Ndufs3
465166	ri|2310003M01|ZX00038O24|AK009124|1930-S	scl22167.22_124-S	0.202611	undirected	2310002L09Rik	Cog6	2310002L09Rik
2496171	scl072795.9_17-S	scl22167.22_124-S	0.202413	undirected	Ttc19	Cog6	Ttc19
1643537	scl00244091.2_50-S	scl22167.22_124-S	0.201476	undirected	Fsd2	Cog6	Fsd2
2388277	scl066993.2_1-S	scl22167.22_124-S	0.201424	undirected	Smarcd3	Cog6	Smarcd3
1804006	scl0068202.1_15-S	scl22167.22_124-S	0.201401	undirected	Ndufa5	Cog6	Ndufa5
2757919	scl22167.22_124-S	scl23217.19_529-S	0.201281	undirected	Cog6	Narg1	Narg1
2758378	scl22167.22_124-S	scl38595.2_598-S	0.200638	undirected	Cog6	Nt5dc3	Nt5dc3
2757991	scl22167.22_124-S	scl25446.2_385-S	0.200497	undirected	Cog6	2310039E09Rik	2310039E09Rik
2577262	scl15924.1.27_14-S	scl22167.22_124-S	0.20017	undirected	Casq1	Cog6	Casq1
1251181	scl0004027.1_624-S	scl22167.22_124-S	0.199798	undirected	Art3	Cog6	Art3
2757973	scl22167.22_124-S	scl24819.10.1_28-S	0.199611	undirected	Cog6	Tcea3	Tcea3
1035750	scl0002436.1_22-S	scl22167.22_124-S	0.19954	undirected	Mapk12	Cog6	Mapk12
2401351	scl067270.3_15-S	scl22167.22_124-S	0.199522	undirected	D10Ertd322e	Cog6	D10Ertd322e
2525343	scl076722.3_2-S	scl22167.22_124-S	0.199339	undirected	Ckmt2	Cog6	Ckmt2
2758614	scl22167.22_124-S	scl46772.7_573-S	0.199196	undirected	Cog6	Zfp641	Zfp641
2758335	scl22167.22_124-S	scl37045.17.1_33-S	0.199136	undirected	Cog6	Usp2	Usp2
2758292	scl22167.22_124-S	scl35693.1.688_266-S	0.199006	undirected	Cog6	5430433E21Rik	5430433E21Rik
1698576	scl0050496.2_252-S	scl22167.22_124-S	0.198807	undirected	E2f6	Cog6	E2f6
