# Supplementary material for: Mouse genome-wide association and systems genetics identifies Lhfp as a regulator of bone mass
Source: PLoS Genet. 2019 May 1;15(5):e1008123. doi: 10.1371/journal.pgen.1008123 (PMC6513102; doi:10.1371/journal.pgen.1008123)
Supplement: S5 File — (XLSX) [file pgen.1008123.s007.xlsx]

## Sheet: Supplemental File 4 lhfp.networ
	fromNode	toNode	weight	direction	fromAltName	toAltName	genes
65297	scl23202.2_5-S	scl34760.11.1_14-S	0.0842835	undirected	Lhfp	Cpe	Cpe
55948	scl066807.1_5-S	scl23202.2_5-S	0.0801853	undirected	Tmtc2	Lhfp	Tmtc2
21638	scl0003638.1_65-S	scl23202.2_5-S	0.0759753	undirected	Gpx8	Lhfp	Gpx8
65302	scl23202.2_5-S	scl35310.8_24-S	0.0743167	undirected	Lhfp	Pthr1	Pthr1
45411	scl013179.1_84-S	scl23202.2_5-S	0.0716879	undirected	Dcn	Lhfp	Dcn
18186	scl0002476.1_437-S	scl23202.2_5-S	0.067552	undirected	Kdelr3	Lhfp	Kdelr3
65342	scl23202.2_5-S	scl43495.3.1_6-S	0.0670497	undirected	Lhfp	Gpx8	Gpx8
20956	scl000333.1_26-S	scl23202.2_5-S	0.065971	undirected	Tsc22d1	Lhfp	Tsc22d1
13552	scl000056.1_228-S	scl23202.2_5-S	0.0653849	undirected	C76566	Lhfp	C76566
65368	scl23202.2_5-S	scl47744.5.43_8-S	0.064656	undirected	Lhfp	Kdelr3	Kdelr3
65398	scl23202.2_5-S	scl54036.9.4_13-S	0.0630602	undirected	Lhfp	Maged1	Maged1
65385	scl23202.2_5-S	scl51732.3_235-S	0.0554556	undirected	Lhfp	Pard6g	Pard6g
18885	scl0002729.1_104-S	scl23202.2_5-S	0.053666	undirected	Rgs3	Lhfp	Rgs3
65301	scl23202.2_5-S	scl35279.4.1_14-S	0.0530708	undirected	Lhfp	Crtap	Crtap
19580	scl0002961.1_26-S	scl23202.2_5-S	0.0511151	undirected	Srpx	Lhfp	Srpx
7990	ri|5430417J04|PX00102D01|AK030671|3212-S	scl23202.2_5-S	0.049379	undirected	Prss35	Lhfp	Prss35
65277	scl23202.2_5-S	scl31391.7.1_2-S	0.0491663	undirected	Lhfp	Rcn3	Rcn3
22317	scl0003843.1_1-S	scl23202.2_5-S	0.0484777	undirected	Dcn	Lhfp	Dcn
17483	scl000237.1_40-S	scl23202.2_5-S	0.0477335	undirected	Vkorc1	Lhfp	Vkorc1
65394	scl23202.2_5-S	scl53701.1.378_12-S	0.0474102	undirected	Lhfp	Mageh1	Mageh1
23997	scl000597.1_31-S	scl23202.2_5-S	0.0467255	undirected	Mbtps1	Lhfp	Mbtps1
65272	scl23202.2_5-S	scl30507.4.1_25-S	0.0458893	undirected	Lhfp	Ifitm5	Ifitm5
65240	scl23202.2_5-S	scl24011.4.1_9-S	0.045409	undirected	Lhfp	Gpx7	Gpx7
65388	scl23202.2_5-S	scl52265.6.1_104-S	0.0448319	undirected	Lhfp	Colec12	Colec12
65252	scl23202.2_5-S	scl26192.3_15-S	0.0445715	undirected	Lhfp	Tmem119	Tmem119
39982	scl0094352.2_42-S	scl23202.2_5-S	0.0445698	undirected	Loxl2	Lhfp	Loxl2
28566	scl0013822.2_330-S	scl23202.2_5-S	0.0439261	undirected	Epb4.1l2	Lhfp	Epb4.1l2
65360	scl23202.2_5-S	scl46680.4_10-S	0.0414703	undirected	Lhfp	Sp7	Sp7
65280	scl23202.2_5-S	scl32158.14.1_0-S	0.0414682	undirected	Lhfp	Insc	Insc
52106	scl0246154.2_131-S	scl23202.2_5-S	0.0400413	undirected	Vasn	Lhfp	Vasn
65259	scl23202.2_5-S	scl27547.3.1_4-S	0.0399664	undirected	Lhfp	Bmp3	Bmp3
65363	scl23202.2_5-S	scl46834.6.2176_154-S	0.0399044	undirected	Lhfp	AI505012	AI505012
65282	scl23202.2_5-S	scl32223.34.19_30-S	0.038013	undirected	Lhfp	Ppfibp2	Ppfibp2
65299	scl23202.2_5-S	scl35231.15.1_81-S	0.0379518	undirected	Lhfp	Plcd1	Plcd1
65331	scl23202.2_5-S	scl40910.10_100-S	0.0368089	undirected	Lhfp	Fkbp10	Fkbp10
65267	scl23202.2_5-S	scl29997.10_261-S	0.036579	undirected	Lhfp	Fkbp9	Fkbp9
26956	scl0012831.1_231-S	scl23202.2_5-S	0.0364935	undirected	Col5a1	Lhfp	Col5a1
65309	scl23202.2_5-S	scl36644.3_0-S	0.0361454	undirected	Lhfp	Prss35	Prss35
50440	scl022240.3_34-S	scl23202.2_5-S	0.0353791	undirected	Dpysl3	Lhfp	Dpysl3
42201	scl011647.1_76-S	scl23202.2_5-S	0.0353128	undirected	Akp2	Lhfp	Akp2
50921	scl0231997.1_5-S	scl23202.2_5-S	0.0352191	undirected	Fkbp14	Lhfp	Fkbp14
229	GI_20861622-S	scl23202.2_5-S	0.0348834	undirected	Wfdc6a	Lhfp	Wfdc6a
43824	scl012406.1_153-S	scl23202.2_5-S	0.0348608	undirected	Serpinh1	Lhfp	Serpinh1
65320	scl23202.2_5-S	scl38917.7_7-S	0.0342338	undirected	Lhfp	Gja1	Gja1
65323	scl23202.2_5-S	scl39121.4_36-S	0.03423	undirected	Lhfp	Nhsl1	Nhsl1
61265	scl17624.26.1_101-S	scl23202.2_5-S	0.0342266	undirected	Farp2	Lhfp	Farp2
63670	scl21501.10.1_60-S	scl23202.2_5-S	0.0342144	undirected	Sgms2	Lhfp	Sgms2
65382	scl23202.2_5-S	scl51415.5.1_5-S	0.0338618	undirected	Lhfp	Ppic	Ppic
65341	scl23202.2_5-S	scl42954.11_322-S	0.0334637	undirected	Lhfp	Flvcr2	Flvcr2
65391	scl23202.2_5-S	scl53158.2_336-S	0.0334096	undirected	Lhfp	Tmem20	Tmem20
20614	scl0003117.1_12-S	scl23202.2_5-S	0.0333963	undirected	Pltp	Lhfp	Pltp
53495	scl0327759.1_278-S	scl23202.2_5-S	0.0327659	undirected	Unc5b	Lhfp	Unc5b
65352	scl23202.2_5-S	scl45867.12_561-S	0.0325281	undirected	Lhfp	Ube2e2	Ube2e2
32634	scl0020347.2_287-S	scl23202.2_5-S	0.0325021	undirected	Sema3b	Lhfp	Sema3b
64201	scl22089.7_405-S	scl23202.2_5-S	0.0321105	undirected	Shox2	Lhfp	Shox2
21298	scl0003609.1_104-S	scl23202.2_5-S	0.0320735	undirected	Islr	Lhfp	Islr
41376	scl0107449.1_138-S	scl23202.2_5-S	0.0318671	undirected	Unc5b	Lhfp	Unc5b
65317	scl23202.2_5-S	scl38511.3.1_54-S	0.0306989	undirected	Lhfp	Dcn	Dcn
65242	scl23202.2_5-S	scl24606.5_24-S	0.0305429	undirected	Lhfp	Mxra8	Mxra8
14275	scl0001174.1_68-S	scl23202.2_5-S	0.0304549	undirected	Calu	Lhfp	Calu
65274	scl23202.2_5-S	scl30629.5.1_26-S	0.0303809	undirected	Lhfp	Vkorc1	Vkorc1
48973	scl019223.1_1-S	scl23202.2_5-S	0.0301067	undirected	Ptgis	Lhfp	Ptgis
18536	scl0002621.1_925-S	scl23202.2_5-S	0.030054	undirected	Mmp16	Lhfp	Mmp16
14634	scl0001217.1_1480-S	scl23202.2_5-S	0.0295909	undirected	Calu	Lhfp	Calu
65313	scl23202.2_5-S	scl37681.14_50-S	0.0295347	undirected	Lhfp	Slc41a2	Slc41a2
32327	scl0020256.2_48-S	scl23202.2_5-S	0.0290445	undirected	Clec11a	Lhfp	Clec11a
65364	scl23202.2_5-S	scl47198.5_117-S	0.0285299	undirected	Lhfp	Tnfrsf11b	Tnfrsf11b
24329	scl00116731.1_145-S	scl23202.2_5-S	0.0283566	undirected	Pcdha1	Lhfp	Pcdha1
65357	scl23202.2_5-S	scl46500.10.1_48-S	0.0282451	undirected	Lhfp	Glt8d1	Glt8d1
65312	scl23202.2_5-S	scl37550.2_173-S	0.0274993	undirected	Lhfp	4930588G05Rik	4930588G05Rik
5316	GI_38086909-S	scl23202.2_5-S	0.0274702	undirected	EG385454	Lhfp	EG385454
59501	scl078900.1_196-S	scl23202.2_5-S	0.027162	undirected	9130024F11Rik	Lhfp	9130024F11Rik
65351	scl23202.2_5-S	scl45556.6_151-S	0.0270949	undirected	Lhfp	Efs	Efs
64723	scl22702.29.1_24-S	scl23202.2_5-S	0.026636	undirected	Col11a1	Lhfp	Col11a1
28885	scl0014183.2_147-S	scl23202.2_5-S	0.0261304	undirected	Fgfr2	Lhfp	Fgfr2
65379	scl23202.2_5-S	scl50672.19.1_126-S	0.0260444	undirected	Lhfp	Cul7	Cul7
65303	scl23202.2_5-S	scl35489.7_147-S	0.0260253	undirected	Lhfp	Atp1b3	Atp1b3
65241	scl23202.2_5-S	scl24545.4.1_12-S	0.0259411	undirected	Lhfp	6720467C03Rik	6720467C03Rik
32940	scl0020563.2_90-S	scl23202.2_5-S	0.0258494	undirected	Slit2	Lhfp	Slit2
40263	scl0099151.1_201-S	scl23202.2_5-S	0.0254131	undirected	Ceecam1	Lhfp	Ceecam1
65293	scl23202.2_5-S	scl34177.5_600-S	0.0254119	undirected	Lhfp	2310022B05Rik	2310022B05Rik
19926	scl0003032.1_86-S	scl23202.2_5-S	0.0244111	undirected	Pltp	Lhfp	Pltp
57023	scl068792.10_256-S	scl23202.2_5-S	0.0242001	undirected	Srpx2	Lhfp	Srpx2
30464	scl0018007.1_62-S	scl23202.2_5-S	0.0241938	undirected	Neo1	Lhfp	Neo1
65337	scl23202.2_5-S	scl41609.24.1_99-S	0.0240519	undirected	Lhfp	Adamts2	Adamts2
49711	scl020317.1_68-S	scl23202.2_5-S	0.0234172	undirected	Serpinf1	Lhfp	Serpinf1
65066	scl22853.10_27-S	scl23202.2_5-S	0.0232142	undirected	Itga10	Lhfp	Itga10
65319	scl23202.2_5-S	scl38867.11_23-S	0.0230769	undirected	Lhfp	Sar1a	Sar1a
16776	scl0001811.1_531-S	scl23202.2_5-S	0.0229218	undirected	Pvrl3	Lhfp	Pvrl3
65401	scl23202.2_5-S	scl54641.8.9_18-S	0.0228611	undirected	Lhfp	Srpx2	Srpx2
41099	scl0106042.1_246-S	scl23202.2_5-S	0.022809	undirected	Prickle1	Lhfp	Prickle1
65383	scl23202.2_5-S	scl51416.9_257-S	0.0225236	undirected	Lhfp	Lox	Lox
4544	GI_38080156-S	scl23202.2_5-S	0.0222873	undirected	LOC385603	Lhfp	LOC385603
65263	scl23202.2_5-S	scl28417.13.1_3-S	0.0221839	undirected	Lhfp	Leprel2	Leprel2
65238	scl23202.2_5-S	scl23434.8.1_51-S	0.0215111	undirected	Lhfp	Mmp23	Mmp23
65295	scl23202.2_5-S	scl34375.12_133-S	0.0211128	undirected	Lhfp	Smpd3	Smpd3
65354	scl23202.2_5-S	scl46136.14_107-S	0.0209664	undirected	Lhfp	Loxl2	Loxl2
43017	scl012153.1_23-S	scl23202.2_5-S	0.0208213	undirected	Bmp1	Lhfp	Bmp1
20270	scl000308.1_148-S	scl23202.2_5-S	0.0207915	undirected	Cldn10	Lhfp	Cldn10
15709	scl0001474.1_150-S	scl23202.2_5-S	0.0205527	undirected	Mrc2	Lhfp	Mrc2
58073	scl069700.1_259-S	scl23202.2_5-S	0.020321	undirected	Col22a1	Lhfp	Col22a1
65271	scl23202.2_5-S	scl30441.12_120-S	0.0201272	undirected	Lhfp	Tmem16a	Tmem16a
15351	scl0001441.1_330-S	scl23202.2_5-S	0.0200906	undirected	Adamts2	Lhfp	Adamts2
1017	GI_20892928-S	scl23202.2_5-S	0.0195641	undirected	Tmem45a	Lhfp	Tmem45a
65359	scl23202.2_5-S	scl46630.33.1_1-S	0.0194512	undirected	Lhfp	Ptprg	Ptprg
17130	scl0001945.1_52-S	scl23202.2_5-S	0.0191079	undirected	Snx7	Lhfp	Snx7
65366	scl23202.2_5-S	scl47324.7_72-S	0.0190993	undirected	Lhfp	0610007N19Rik	0610007N19Rik
65264	scl23202.2_5-S	scl28557.1_516-S	0.0186161	undirected	Lhfp	Srgap2	Srgap2
58280	scl070222.2_44-S	scl23202.2_5-S	0.0186114	undirected	Ptprd	Lhfp	Ptprd
34755	scl00226610.1_184-S	scl23202.2_5-S	0.0184527	undirected	C030014K22Rik	Lhfp	C030014K22Rik
37118	scl0067896.2_111-S	scl23202.2_5-S	0.0183104	undirected	Ccdc80	Lhfp	Ccdc80
24991	scl0012095.1_98-S	scl23202.2_5-S	0.0182651	undirected	Bglap-rs1	Lhfp	Bglap-rs1
44091	scl012819.42_11-S	scl23202.2_5-S	0.0182332	undirected	Col15a1	Lhfp	Col15a1
65402	scl23202.2_5-S	scl54760.5_0-S	0.0181988	undirected	Lhfp	Efnb1	Efnb1
38276	scl0069642.1_9-S	scl23202.2_5-S	0.0180028	undirected	C6orf142	Lhfp	C6orf142
5701	GI_38091451-S	scl23202.2_5-S	0.0179775	undirected	LOC237831	Lhfp	LOC237831
46448	scl014677.2_17-S	scl23202.2_5-S	0.0175228	undirected	Gnai1	Lhfp	Gnai1
65376	scl23202.2_5-S	scl49581.35_225-S	0.0174677	undirected	Lhfp	Map4k3	Map4k3
9496	ri|6820437F20|PX00650I09|AK078535|2793-S	scl23202.2_5-S	0.0173476	undirected	6820437F20Rik	Lhfp	6820437F20Rik
65307	scl23202.2_5-S	scl36335.20.967_4-S	0.0172427	undirected	Lhfp	Entpd3	Entpd3
60880	scl16857.4.1_20-S	scl23202.2_5-S	0.0171363	undirected	2010300C02Rik	Lhfp	2010300C02Rik
65266	scl23202.2_5-S	scl29883.14.83_18-S	0.016892	undirected	Lhfp	Ggcx	Ggcx
38563	scl0072293.2_258-S	scl23202.2_5-S	0.0165475	undirected	Nkd2	Lhfp	Nkd2
65254	scl23202.2_5-S	scl26695.10.1_5-S	0.0164633	undirected	Lhfp	Cpz	Cpz
57656	scl069435.3_112-S	scl23202.2_5-S	0.0160845	undirected	1200009F10Rik	Lhfp	1200009F10Rik
65268	scl23202.2_5-S	scl30412.3.1_154-S	0.0159767	undirected	Lhfp	Dlx6	Dlx6
16066	scl0001501.1_75-S	scl23202.2_5-S	0.0158508	undirected	4933407N01Rik	Lhfp	4933407N01Rik
31710	scl0019228.1_228-S	scl23202.2_5-S	0.0157461	undirected	Pthr1	Lhfp	Pthr1
23663	scl000588.1_2-S	scl23202.2_5-S	0.0157051	undirected	Smpd3	Lhfp	Smpd3
65346	scl23202.2_5-S	scl45060.6_526-S	0.0156752	undirected	Lhfp	Gng4	Gng4
6085	GI_85701699-S	scl23202.2_5-S	0.0154932	undirected	Fzd5	Lhfp	Fzd5
23328	scl000575.1_1731-S	scl23202.2_5-S	0.0154396	undirected	Sh3md2	Lhfp	Sh3md2
54625	scl056401.15_9-S	scl23202.2_5-S	0.0154265	undirected	Lepre1	Lhfp	Lepre1
65296	scl23202.2_5-S	scl34412.1_2-S	0.0153937	undirected	Lhfp	C76566	C76566
61835	scl18267.7.1_49-S	scl23202.2_5-S	0.0153401	undirected	Bmp7	Lhfp	Bmp7
65275	scl23202.2_5-S	scl30680.4.1_44-S	0.0152265	undirected	Lhfp	Nupr1	Nupr1
27925	scl0013179.1_275-S	scl23202.2_5-S	0.0151736	undirected	Dcn	Lhfp	Dcn
65350	scl23202.2_5-S	scl45555.8.1_9-S	0.015083	undirected	Lhfp	Slc22a17	Slc22a17
17835	scl000241.1_78-S	scl23202.2_5-S	0.015049	undirected	Apbb1	Lhfp	Apbb1
65310	scl23202.2_5-S	scl36791.13.1_3-S	0.0149619	undirected	Lhfp	Dapk2	Dapk2
65390	scl23202.2_5-S	scl53115.2.1_29-S	0.0146741	undirected	Lhfp	Marveld1	Marveld1
11723	ri|D830014B20|PX00199M23|AK085821|1016-S	scl23202.2_5-S	0.0145349	undirected	Lpp	Lhfp	Lpp
65374	scl23202.2_5-S	scl49370.9_720-S	0.0144077	undirected	Lhfp	Scarf2	Scarf2
60491	scl16544.13_20-S	scl23202.2_5-S	0.0143682	undirected	4930544G21Rik	Lhfp	4930544G21Rik
65325	scl23202.2_5-S	scl39758.7_531-S	0.014322	undirected	Lhfp	Ppm1e	Ppm1e
54176	scl054637.2_3-S	scl23202.2_5-S	0.0142453	undirected	Praf2	Lhfp	Praf2
65386	scl23202.2_5-S	scl51758.6_6-S	0.014206	undirected	Lhfp	Zbtb7c	Zbtb7c
62210	scl18989.11.1_5-S	scl23202.2_5-S	0.0140577	undirected	Creb3l1	Lhfp	Creb3l1
65353	scl23202.2_5-S	scl45868.1.1_122-S	0.0138788	undirected	Lhfp	6820402I19Rik	6820402I19Rik
65273	scl23202.2_5-S	scl30605.20_54-S	0.0138498	undirected	Lhfp	Fgfr2	Fgfr2
