# Supplementary material for: Mouse genome-wide association and systems genetics identifies Lhfp as a regulator of bone mass
Source: PLoS Genet. 2019 May 1;15(5):e1008123. doi: 10.1371/journal.pgen.1008123 (PMC6513102; doi:10.1371/journal.pgen.1008123)
Supplement: S6 File — (TXT) [file pgen.1008123.s008.txt]

Analysis Type:	PANTHER Overrepresentation Test (Released 20181010)
Annotation Version and Release Date:	GO Ontology database  Released 2018-09-06
Analyzed List:	Client Text Box Input (Mus musculus)
Reference List:	Mus musculus (all genes in database)
Test Type:	FISHER
Correction:	FDR
GO biological process complete	Mus musculus - REFLIST (22262)	Client Text Box Input (108)	Client Text Box Input (expected)	Client Text Box Input (over/under)	Client Text Box Input (fold Enrichment)	Client Text Box Input (raw P-value)	Client Text Box Input (FDR)
muscle structure development (GO:0061061)	468	21	2.27	+	9.25	1.88E-14	2.93E-10
muscle cell development (GO:0055001)	150	14	.73	+	19.24	5.69E-14	4.44E-10
muscle cell differentiation (GO:0042692)	254	16	1.23	+	12.98	2.45E-13	1.28E-09
striated muscle cell development (GO:0055002)	136	13	.66	+	19.70	3.57E-13	1.39E-09
striated muscle cell differentiation (GO:0051146)	204	13	.99	+	13.14	4.30E-11	1.12E-07
muscle fiber development (GO:0048747)	59	9	.29	+	31.44	3.95E-11	1.23E-07
muscle organ development (GO:0007517)	280	12	1.36	+	8.83	1.79E-08	3.98E-05
muscle contraction (GO:0006936)	178	10	.86	+	11.58	2.63E-08	5.12E-05
muscle system process (GO:0003012)	228	10	1.11	+	9.04	2.39E-07	4.15E-04
energy derivation by oxidation of organic compounds (GO:0015980)	194	9	.94	+	9.56	6.30E-07	8.93E-04
myofibril assembly (GO:0030239)	57	6	.28	+	21.70	5.98E-07	9.33E-04
myotube cell development (GO:0014904)	31	5	.15	+	33.25	8.00E-07	9.59E-04
striated muscle contraction (GO:0006941)	98	7	.48	+	14.72	7.75E-07	1.01E-03
sarcomere organization (GO:0045214)	38	5	.18	+	27.12	1.99E-06	2.21E-03
striated muscle tissue development (GO:0014706)	314	10	1.52	+	6.56	3.91E-06	4.06E-03
regulation of system process (GO:0044057)	573	13	2.78	+	4.68	5.07E-06	4.94E-03
cellular respiration (GO:0045333)	134	7	.65	+	10.77	5.58E-06	5.12E-03
muscle tissue development (GO:0060537)	330	10	1.60	+	6.25	5.97E-06	5.18E-03
skeletal muscle tissue development (GO:0007519)	137	7	.66	+	10.53	6.41E-06	5.27E-03
generation of precursor metabolites and energy (GO:0006091)	265	9	1.29	+	7.00	7.39E-06	5.77E-03
cellular component assembly involved in morphogenesis (GO:0010927)	92	6	.45	+	13.44	8.08E-06	6.00E-03
actin filament-based process (GO:0030029)	511	12	2.48	+	4.84	8.56E-06	6.07E-03
skeletal muscle organ development (GO:0060538)	146	7	.71	+	9.88	9.55E-06	6.47E-03
actomyosin structure organization (GO:0031032)	98	6	.48	+	12.62	1.14E-05	7.40E-03
skeletal muscle fiber development (GO:0048741)	27	4	.13	+	30.54	1.46E-05	9.12E-03
actin cytoskeleton organization (GO:0030036)	455	11	2.21	+	4.98	1.60E-05	9.59E-03
myotube differentiation (GO:0014902)	63	5	.31	+	16.36	1.96E-05	1.13E-02
regulation of muscle system process (GO:0090257)	230	8	1.12	+	7.17	2.06E-05	1.15E-02
regulation of cellular localization (GO:0060341)	927	15	4.50	+	3.34	4.68E-05	2.44E-02
regulation of calcium ion transport (GO:0051924)	259	8	1.26	+	6.37	4.66E-05	2.51E-02
regulation of calcium ion transmembrane transporter activity (GO:1901019)	78	5	.38	+	13.21	5.14E-05	2.59E-02
cardiac muscle fiber development (GO:0048739)	15	3	.07	+	41.23	8.47E-05	3.77E-02
regulation of protein depolymerization (GO:1901879)	86	5	.42	+	11.98	7.99E-05	3.78E-02
cellular process (GO:0009987)	14210	88	68.94	+	1.28	7.82E-05	3.81E-02
calcium ion transport (GO:0006816)	210	7	1.02	+	6.87	8.93E-05	3.87E-02
heart development (GO:0007507)	549	11	2.66	+	4.13	8.45E-05	3.88E-02
regulation of localization (GO:0032879)	2724	28	13.21	+	2.12	9.57E-05	3.93E-02
regulation of transport (GO:0051049)	1878	22	9.11	+	2.41	9.36E-05	3.95E-02
regulation of calcium ion transmembrane transport (GO:1903169)	148	6	.72	+	8.36	1.04E-04	4.14E-02
