# Supplementary material for: Mouse genome-wide association and systems genetics identifies Lhfp as a regulator of bone mass
Source: PLoS Genet. 2019 May 1;15(5):e1008123. doi: 10.1371/journal.pgen.1008123 (PMC6513102; doi:10.1371/journal.pgen.1008123)
Supplement: S7 File — (TXT) [file pgen.1008123.s009.txt]

Analysis Type:	PANTHER Overrepresentation Test (Released 20181010)
Annotation Version and Release Date:	GO Ontology database  Released 2018-09-06
Analyzed List:	Client Text Box Input (Mus musculus)
Reference List:	Mus musculus (all genes in database)
Test Type:	FISHER
Correction:	FDR
GO biological process complete	Mus musculus - REFLIST (22262)	Client Text Box Input (116)	Client Text Box Input (expected)	Client Text Box Input (over/under)	Client Text Box Input (fold Enrichment)	Client Text Box Input (raw P-value)	Client Text Box Input (FDR)
ossification (GO:0001503)	208	14	1.08	+	12.92	9.83E-12	1.53E-07
extracellular structure organization (GO:0043062)	247	13	1.29	+	10.10	9.90E-10	7.72E-06
extracellular matrix organization (GO:0030198)	214	12	1.12	+	10.76	2.29E-09	1.19E-05
system development (GO:0048731)	4085	48	21.29	+	2.26	9.59E-09	3.74E-05
regulation of multicellular organismal development (GO:2000026)	2064	31	10.75	+	2.88	5.51E-08	1.72E-04
animal organ development (GO:0048513)	2967	37	15.46	+	2.39	2.78E-07	5.42E-04
regulation of developmental process (GO:0050793)	2584	34	13.46	+	2.53	2.45E-07	5.46E-04
multicellular organism development (GO:0007275)	4626	49	24.10	+	2.03	2.15E-07	5.60E-04
collagen fibril organization (GO:0030199)	48	6	.25	+	23.99	3.59E-07	6.22E-04
osteoblast differentiation (GO:0001649)	85	7	.44	+	15.80	5.10E-07	7.96E-04
anatomical structure development (GO:0048856)	4971	49	25.90	+	1.89	1.78E-06	2.52E-03
regulation of anatomical structure morphogenesis (GO:0022603)	1042	19	5.43	+	3.50	2.18E-06	2.83E-03
cell adhesion (GO:0007155)	778	16	4.05	+	3.95	3.44E-06	4.13E-03
biological adhesion (GO:0022610)	788	16	4.11	+	3.90	4.04E-06	4.50E-03
negative regulation of developmental process (GO:0051093)	996	18	5.19	+	3.47	4.71E-06	4.59E-03
developmental process (GO:0032502)	5253	50	27.37	+	1.83	4.66E-06	4.84E-03
collagen metabolic process (GO:0032963)	44	5	.23	+	21.81	5.45E-06	5.00E-03
skeletal system development (GO:0001501)	467	12	2.43	+	4.93	7.41E-06	6.42E-03
tissue development (GO:0009888)	1605	23	8.36	+	2.75	8.92E-06	6.96E-03
anatomical structure morphogenesis (GO:0009653)	2093	27	10.91	+	2.48	8.66E-06	7.11E-03
circulatory system development (GO:0072359)	880	16	4.59	+	3.49	1.56E-05	1.16E-02
blood vessel development (GO:0001568)	514	12	2.68	+	4.48	1.88E-05	1.28E-02
mesenchymal cell differentiation (GO:0048762)	151	7	.79	+	8.90	1.87E-05	1.33E-02
connective tissue development (GO:0061448)	221	8	1.15	+	6.95	2.62E-05	1.70E-02
vasculature development (GO:0001944)	542	12	2.82	+	4.25	3.13E-05	1.95E-02
cardiovascular system development (GO:0072358)	556	12	2.90	+	4.14	3.98E-05	2.00E-02
cartilage development (GO:0051216)	170	7	.89	+	7.90	3.88E-05	2.02E-02
regulation of morphogenesis of a branching structure (GO:0060688)	66	5	.34	+	14.54	3.40E-05	2.04E-02
bone morphogenesis (GO:0060349)	113	6	.59	+	10.19	3.67E-05	2.04E-02
negative regulation of cellular component movement (GO:0051271)	305	9	1.59	+	5.66	3.85E-05	2.07E-02
regulation of multicellular organismal process (GO:0051239)	3068	33	15.99	+	2.06	3.60E-05	2.08E-02
positive regulation of biological process (GO:0048518)	5835	51	30.40	+	1.68	4.57E-05	2.23E-02
locomotion (GO:0040011)	1093	17	5.70	+	2.98	5.81E-05	2.52E-02
regulation of cell differentiation (GO:0045595)	1804	23	9.40	+	2.45	5.55E-05	2.54E-02
negative regulation of locomotion (GO:0040013)	322	9	1.68	+	5.36	5.79E-05	2.58E-02
regulation of neuron projection development (GO:0010975)	575	12	3.00	+	4.01	5.46E-05	2.58E-02
cell differentiation (GO:0030154)	3569	36	18.60	+	1.94	6.20E-05	2.61E-02
skeletal system morphogenesis (GO:0048705)	253	8	1.32	+	6.07	6.60E-05	2.71E-02
tube development (GO:0035295)	894	15	4.66	+	3.22	7.22E-05	2.82E-02
blood vessel morphogenesis (GO:0048514)	413	10	2.15	+	4.65	7.19E-05	2.87E-02
tube morphogenesis (GO:0035239)	695	13	3.62	+	3.59	7.87E-05	2.99E-02
heart morphogenesis (GO:0003007)	261	8	1.36	+	5.88	8.15E-05	3.03E-02
cell motility (GO:0048870)	910	15	4.74	+	3.16	8.77E-05	3.11E-02
localization of cell (GO:0051674)	910	15	4.74	+	3.16	8.77E-05	3.18E-02
bone development (GO:0060348)	197	7	1.03	+	6.82	9.51E-05	3.30E-02
negative regulation of multicellular organismal process (GO:0051241)	1258	18	6.56	+	2.75	9.88E-05	3.35E-02
negative regulation of cell motility (GO:2000146)	271	8	1.41	+	5.67	1.05E-04	3.41E-02
negative regulation of nervous system development (GO:0051961)	348	9	1.81	+	4.96	1.03E-04	3.42E-02
neuron projection morphogenesis (GO:0048812)	437	10	2.28	+	4.39	1.13E-04	3.60E-02
cardiac chamber morphogenesis (GO:0003206)	141	6	.73	+	8.17	1.19E-04	3.71E-02
plasma membrane bounded cell projection morphogenesis (GO:0120039)	442	10	2.30	+	4.34	1.24E-04	3.72E-02
cellular developmental process (GO:0048869)	3644	36	18.99	+	1.90	1.23E-04	3.77E-02
cell projection morphogenesis (GO:0048858)	446	10	2.32	+	4.30	1.33E-04	3.92E-02
mesenchyme development (GO:0060485)	211	7	1.10	+	6.37	1.44E-04	4.15E-02
animal organ morphogenesis (GO:0009887)	966	15	5.03	+	2.98	1.67E-04	4.75E-02
